# Supplementary material for: The oncogenic functions of SPARCL1 in bladder cancer
Source: J Cell Mol Med. 2024 Nov 15;28(22):e70196. doi: 10.1111/jcmm.70196 (PMC11567778; doi:10.1111/jcmm.70196)
Supplement: Supplementary file 3 — Table S1. [file JCMM-28-e70196-s003.xlsx]

## Sheet: Supplementary Table 1
Supplementary Table 1 The results of KEGG analysis based on GSEA.
ID	Description	setSize	enrichmentScore	NES	pvalue	p.adjust	qvalues	rank	leading_edge	core_enrichment
hsa05144	Malaria	50	0.690015	1.76565	0.000485586	0.0239031	0.0219877	8427	tags=62%, list=23%, signal=48%	2532/6403/3569/2995/7043/959/1311/5175/7058/6401/3586/7057/7412/3043/7060/3683/948/1440/6347/3820/3689/6383/2993/4035/1379/3383/100528032/1378/3040/3039/2994
hsa04974	Protein digestion and absorption	103	0.615504	1.7468	0.00016484	0.0182972	0.016831	6521	tags=46%, list=18%, signal=38%	477/5644/5645/340024/7512/10136/7373/2006/1280/1300/1359/1281/1301/1504/440387/57642/1306/1293/1278/1295/81578/1277/1358/1289/482/3769/1290/131873/1282/1296/1284/1291/1292/50509/80781/1307/9056/6546/117247/6547/256076/1305/1285/4224/1286/59272/1303
hsa04640	Hematopoietic cell lineage	96	0.61262	1.72061	0.000360353	0.0239031	0.0219877	8130	tags=56%, list=22%, signal=44%	1380/2208/931/933/930/911/3569/2322/951/947/2811/3690/2814/3672/912/1438/913/3678/3554/3563/3575/921/948/3112/1440/910/916/1436/3568/3589/920/917/3117/914/2993/3115/2209/3559/1604/1441/3109/945/1379/909/915/925/952/3122/3113/1437/1378/3119/3565/2815
hsa04512	ECM-receptor interaction	88	0.609689	1.68761	0.000641743	0.0239031	0.0219877	6207	tags=47%, list=17%, signal=39%	7148/3381/51206/1280/22801/1834/8516/3679/1293/3908/1278/1277/1758/6696/1311/7058/7143/7450/2811/3690/2814/7057/3672/131873/8515/3678/7060/3910/1282/1284/3339/1291/1292/2335/948/7448/10319/256076/1285/341640/1286
hsa04022	cGMP-PKG signaling pathway	166	0.55014	1.63039	0.000553485	0.0239031	0.0219877	8239	tags=36%, list=23%, signal=28%	477/155/4879/5350/3779/114/3630/4638/10335/150/10398/8471/775/111/5997/185/1910/3778/5139/1909/3764/4208/5592/482/196883/7225/108/2977/4772/2982/2983/4880/4846/4773/4881/5140/84699/6546/5138/492/1258/6547/23533/3708/5294/10000/146/146850/9586/90993/64764/4776/624/100271849/4882/5330/8660/4624/5533
hsa04062	Chemokine signaling pathway	190	0.532493	1.60214	0.00031952	0.0239031	0.0219877	9247	tags=39%, list=25%, signal=29%	94235/114/6363/643/6358/10563/6370/6366/10235/729230/111/1235/1233/6360/6356/6346/6369/6368/653361/7852/6352/6387/2829/1237/3702/196883/2791/6359/1794/108/2788/1524/7454/9560/6347/4283/1232/54331/2833/9844/5579/1234/6362/23533/1230/10803/1236/5294/10000/146850/6349/3577/3718/2793/6355/2920/57580/6357/10663/2869/7409/5330/6846/58191/408/2826/10344/6376/3055/2268/6354/6367/5880/115
hsa05206	MicroRNAs in cancer	266	0.507029	1.59688	0.00011039	0.0182972	0.016831	5965	tags=23%, list=16%, signal=19%	574473/406901/406889/406909/407053/406904/574461/442890/574484/574467/574493/574476/407033/406951/406950/406895/7148/406954/406918/4318/442900/406956/407046/407036/407034/5159/407020/406949/442918/5156/6935/693210/7143/7168/3690/407030/406888/7057/406977/406959/407032/3678/9839/406995/5243/23414/7078/407035/406969/407031/7431/407042/8434/406881/4855/5579/5155/4325/406911/693200/406913
hsa04740	Olfactory transduction	427	-0.500226	-1.72953	6.04688e-08	2.01361e-05	1.85226e-05	3957	tags=33%, list=11%, signal=30%	282770/3000/26494/143496/403257/26539/390261/26338/79346/390151/219431/130075/219858/390054/390162/79345/390883/219982/391211/79310/390059/391191/256892/284433/134083/79501/390064/4992/816/390649/119765/390058/341416/390067/338674/119774/219956/282763/256148/79541/653166/441608/390437/79339/341152/26188/135946/150681/391196/390144/81282/390195/283365/122740/26476/390431/119692/127066/254783/39112…
hsa03010	Ribosome	152	-0.516737	-1.63217	0.000646031	0.0239031	0.0219877	14946	tags=80%, list=41%, signal=48%	6122/51187/6160/6189/6143/6191/100526842/64968/100529097/51121/6208/51318/6154/6166/51021/6175/6206/4736/64981/3921/6146/9349/140032/29074/6147/6207/6229/6125/7311/6176/9045/6203/29088/9801/64963/29093/55173/51081/11222/6135/6155/6224/6139/6233/6129/6133/28998/6165/51023/6210/2197/6218/6202/51373/51073/6142/6171/64960/23521/6235/55168/6124/64969/6204/6217/6156/6128/63875/6157/6170/64965/6234/6194…
