# Supplementary material for: The oncogenic functions of SPARCL1 in bladder cancer
Source: J Cell Mol Med. 2024 Nov 15;28(22):e70196. doi: 10.1111/jcmm.70196 (PMC11567778; doi:10.1111/jcmm.70196)
Supplement: Supplementary file 4 — Table S2. [file JCMM-28-e70196-s002.xlsx]

## Sheet: Supplementary Table 2
Supplementary Table 2 The results of GO analysis based on GSEA.
ONTOLOGY	ID	Description	setSize	enrichmentScore	NES	pvalue	p.adjust	qvalues	rank	leading_edge	core_enrichment
BP	GO:0046325	negative regulation of glucose import	15	0.855108	1.73045	0.000684251	0.0359656	0.034531	1060	tags=27%, list=3%, signal=26%	406901/344901/406895/5167
BP	GO:2000010	positive regulation of protein localization to cell surface	19	0.822273	1.75577	0.00074603	0.0377581	0.036252	227	tags=11%, list=1%, signal=10%	574473/574461
CC	GO:0042571	immunoglobulin complex, circulating	61	0.812687	2.12902	9.36518e-10	1.88411e-07	1.80896e-07	5289	tags=85%, list=15%, signal=73%	102723168/388077/28454/28424/28401/28466/28423/28450/28457/28461/28408/3507/3495/28434/28834/28442/102723169/28395/3543/28400/28449/28414/28452/28410/28439/3542/28391/28385/28426/28912/3514/3500/28388/28392/28468/28448/28394/3512/28464/3493/28444/3538/28473/3502/3539/3501/28467/28396/28639/28412/100423062/3494
CC	GO:0019814	immunoglobulin complex	142	0.808558	2.4077	1e-10	2.45618e-08	2.3582e-08	5371	tags=82%, list=15%, signal=70%	28884/28791/28930/102723168/28776/28891/28907/388077/28454/974/28424/28795/973/28893/28870/28783/28401/28921/28466/28874/28423/28896/28941/28904/28882/28450/28457/28461/28785/28875/28408/28786/28483/28903/3507/28814/28510/3495/28434/28906/28834/28908/28442/102723169/28881/28803/28919/28902/28826/28942/28395/28900/3543/28920/28400/28796/28449/28414/28452/28778/28410/28833/28883/28923/28439/28816/3…
BP	GO:0006910	phagocytosis, recognition	73	0.789707	2.12094	9.47583e-10	1.88411e-07	1.80896e-07	5289	tags=77%, list=15%, signal=66%	102723168/388077/28454/28424/28401/28466/84466/2220/28423/28450/28457/28461/28408/3507/3495/28434/28834/28442/102723169/28395/3543/28400/28449/28414/28452/28410/81035/28439/3542/28391/28385/28426/3514/3500/28388/28392/28468/28448/28394/2219/28464/3493/28444/3538/28473/3502/3539/3501/28467/28396/948/28639/28412/100423062/4240/3494
BP	GO:1904706	negative regulation of vascular smooth muscle cell proliferation	28	0.781281	1.7917	0.000397283	0.0235299	0.0225913	3551	tags=39%, list=10%, signal=35%	407053/406904/1264/93649/9370/7043/4208/5592/406932/7168/3586
BP	GO:0006958	complement activation, classical pathway	126	0.766466	2.23993	1e-10	2.45618e-08	2.3582e-08	7324	tags=84%, list=20%, signal=67%	1380/28791/28930/102723168/28776/28907/388077/28454/730/28424/28893/28401/28921/28466/28874/28423/28896/28450/28457/28461/28408/28903/3507/3495/28434/28834/28908/28442/102723169/28881/729/28919/28395/3543/28920/28400/28796/28449/28414/28452/28778/28410/28883/721/28439/28816/3542/28391/28385/28426/28793/28912/3514/3500/28825/28388/28392/28913/28820/28468/28448/28394/28464/28876/28813/720/3493/2844…
MF	GO:0034987	immunoglobulin receptor binding	65	0.762484	2.01738	1.1879e-07	1.68138e-05	1.61431e-05	5289	tags=82%, list=15%, signal=70%	102723168/388077/28454/28424/28401/28466/28423/28450/28457/28461/28408/3507/3495/28434/28834/28442/102723169/28395/3543/28400/28449/28414/28452/28410/28439/3542/28391/28385/28426/3514/3500/28388/28392/338339/28468/28448/28394/3512/28464/3493/28444/3538/28473/3502/3539/3501/28467/28396/2316/28639/28412/100423062/3494
BP	GO:0030449	regulation of complement activation	114	0.75874	2.17961	1e-10	2.45618e-08	2.3582e-08	5235	tags=65%, list=14%, signal=56%	574473/574461/1380/28791/28930/28776/28907/388077/28454/730/930/28424/28893/28921/28874/28896/2/28450/28457/28461/28903/28434/28834/28908/28442/28881/729/28919/28395/28920/28796/28449/28452/28778/28883/721/28439/28816/3542/28793/28912/3514/3500/28825/28392/28913/28820/2147/1369/28394/28876/28813/720/5199/3538/28299/28823/3502/28817/28822/3539/716/718/3501/728/1191/28815/719/722/28937/7448/28809/7…
BP	GO:0002455	humoral immune response mediated by circulating immunoglobulin	139	0.755157	2.24519	1e-10	2.45618e-08	2.3582e-08	7374	tags=79%, list=20%, signal=63%	1380/2208/28791/28930/102723168/28776/28907/388077/28454/730/28424/28893/28401/28921/28466/28874/28423/28896/28450/28457/28461/28408/28903/3507/3495/28434/28834/28908/28442/102723169/28881/729/28919/28395/3543/28920/28400/28796/28449/28414/28452/28778/28410/28883/721/28439/28816/3542/28391/28385/28426/28793/28912/3514/3500/28825/28388/28392/28913/28820/28468/5788/28448/4049/28394/28464/28876/2881…
BP	GO:0006956	complement activation	164	0.746156	2.2484	1e-10	2.45618e-08	2.3582e-08	7324	tags=77%, list=20%, signal=62%	574473/574461/1380/28791/28930/102723168/28776/28907/388077/28454/730/930/28424/28893/28401/28921/28466/28874/2220/28423/28896/2/28450/28457/28461/28408/28903/3507/3495/28434/28834/28908/5648/28442/102723169/28881/729/28919/57642/28395/3543/28920/28400/28796/28449/28414/28452/28778/28410/28883/721/28439/28816/3542/28391/28385/28426/28793/28912/3514/3500/28825/28388/28392/28913/28820/2147/28468/28…
BP	GO:0050853	B cell receptor signaling pathway	114	0.742763	2.13371	1e-10	2.45618e-08	2.3582e-08	6226	tags=66%, list=17%, signal=55%	931/933/640/102723168/388077/28454/974/930/28424/973/28401/28466/26228/28423/5079/28450/28457/28461/115352/28408/3507/3495/28434/28834/28442/102723169/28395/3543/28400/28449/28414/28452/28410/89857/28439/3542/4208/28391/28385/28426/3514/3500/28388/28392/695/28468/5788/28448/28394/28464/3702/3493/28444/3071/3538/28473/3502/3539/3501/4332/28467/28396/7462/28639/4773/28412/100423062/3494/26191/14882…
MF	GO:0003823	antigen binding	147	0.741332	2.21768	1e-10	2.45618e-08	2.3582e-08	6503	tags=69%, list=18%, signal=57%	28791/28930/102723168/28776/28907/388077/28454/28424/28893/28401/28466/2220/28423/28896/28450/28457/28461/28408/28903/3507/911/3495/28434/28834/28908/28442/102723169/28919/6504/28395/3543/28400/28796/28449/28414/28452/28778/28410/28883/28439/28816/3542/962/28391/28385/28426/28589/28793/28912/3514/3500/28825/28388/28392/28913/28820/28468/28448/28394/3512/28464/28653/28876/28813/28577/3493/28444/35…
BP	GO:0002920	regulation of humoral immune response	133	0.737563	2.16886	1e-10	2.45618e-08	2.3582e-08	7374	tags=73%, list=20%, signal=58%	574473/574461/1380/2208/28791/28930/28776/28907/388077/28454/730/930/28424/28893/28921/28874/28896/10563/2/28450/28457/28461/28903/28434/28834/28908/28442/28881/729/28919/28395/28920/28796/28449/28452/28778/28883/721/28439/28816/3542/28793/28912/3514/3500/28825/28392/5225/28913/28820/2147/5788/4049/1369/28394/28876/28813/124976/720/5199/3538/28299/28823/3502/28817/28822/3539/716/718/3501/728/1191…
BP	GO:0006911	phagocytosis, engulfment	107	0.731662	2.10241	1.32297e-09	2.40177e-07	2.30597e-07	7374	tags=69%, list=20%, signal=55%	102723168/388077/28454/28424/28401/28466/26228/84466/28423/28450/28457/28461/28408/3507/3495/28434/28834/28442/102723169/28395/3543/28400/28449/28414/28452/28410/28439/3542/28391/28385/28426/3514/3500/28388/28392/28468/28448/28394/28464/7057/3493/28444/3071/3538/28473/3502/4481/3539/718/3501/28467/28396/948/28639/51411/28412/100423062/4240/3494/9938/9844/3689/28445/2207/11314/2209/51454/2934/5420…
MF	GO:0005518	collagen binding	67	0.717562	1.90758	8.46203e-06	0.000981478	0.000942329	6335	tags=54%, list=17%, signal=44%	90070/7399/8404/25890/7373/1634/51206/127435/4318/1513/22801/4060/1834/4921/131578/54829/165/1842/6678/1311/7450/7057/3672/8515/43/84168/2335/50509/7448/114897/22795/5155/5118/9902/6695/4322
BP	GO:0099024	plasma membrane invagination	116	0.717218	2.07029	1.00405e-09	1.94996e-07	1.87218e-07	7374	tags=64%, list=20%, signal=51%	102723168/388077/28454/28424/28401/28466/26228/84466/28423/28450/28457/28461/28408/3507/3495/28434/28834/28442/102723169/28395/3543/28400/28449/28414/28452/28410/28439/3542/28391/28385/28426/3514/3500/28388/28392/28468/28448/28394/28464/7057/3493/28444/3071/3538/28473/3502/4481/3539/718/3501/28467/28396/948/28639/51411/28412/100423062/4240/3494/9938/9844/3689/28445/2207/11314/2209/51454/2934/5420…
BP	GO:0038094	Fc-gamma receptor signaling pathway	141	0.715674	2.12948	1e-10	2.45618e-08	2.3582e-08	7006	tags=51%, list=19%, signal=41%	28791/28930/28776/28907/388077/28454/28424/28893/28921/28874/28896/28450/28457/28461/28903/28434/28834/28908/28442/28881/28919/28395/28920/28796/28449/28452/28778/28883/28439/28816/3542/28793/28912/3514/3500/28825/28392/28913/28820/338339/5788/28394/196051/28876/28813/3071/3538/28299/28823/3502/7456/28817/28822/3539/3501/26253/7454/28815/28937/28809/2214/9844/28797/64005/2212/917/2207/28916/2209/…
MF	GO:0030020	extracellular matrix structural constituent conferring tensile strength	41	0.715078	1.75264	0.000908805	0.0437441	0.0419993	6521	tags=66%, list=18%, signal=54%	7373/1280/1300/1281/1301/1306/1293/1278/1295/81578/1277/1289/1290/131873/1282/1296/1284/1291/1292/50509/80781/1307/256076/1305/1285/1286/1303
BP	GO:0016064	immunoglobulin mediated immune response	207	0.714328	2.20422	1e-10	2.45618e-08	2.3582e-08	7374	tags=60%, list=20%, signal=48%	1380/2208/57379/28791/28930/102723168/28776/28907/388077/28454/730/930/28424/28893/28401/28921/28466/28874/28423/28896/28450/28457/28461/28408/28903/3507/202309/3495/28434/28834/28908/28442/102723169/28881/729/28919/28395/1235/3543/28920/28400/28796/28449/28414/28452/28778/28410/28883/721/959/28439/28816/3542/28391/7292/28385/28426/28793/28912/3514/3500/28825/28388/28392/28913/28820/695/939/28468…
BP	GO:0002433	immune response-regulating cell surface receptor signaling pathway involved in phagocytosis	138	0.713651	2.11608	1e-10	2.45618e-08	2.3582e-08	5984	tags=46%, list=16%, signal=39%	28791/28930/28776/28907/388077/28454/28424/28893/28921/28874/28896/28450/28457/28461/28903/28434/28834/28908/28442/28881/28919/28395/28920/28796/28449/28452/28778/28883/28439/28816/3542/28793/28912/3514/3500/28825/28392/28913/28820/5788/28394/196051/28876/28813/3071/3538/28299/28823/3502/7456/28817/28822/3539/3501/7454/28815/28937/28809/2214/9844/28797/64005/2212/917
BP	GO:0038096	Fc-gamma receptor signaling pathway involved in phagocytosis	138	0.713651	2.11608	1e-10	2.45618e-08	2.3582e-08	5984	tags=46%, list=16%, signal=39%	28791/28930/28776/28907/388077/28454/28424/28893/28921/28874/28896/28450/28457/28461/28903/28434/28834/28908/28442/28881/28919/28395/28920/28796/28449/28452/28778/28883/28439/28816/3542/28793/28912/3514/3500/28825/28392/28913/28820/5788/28394/196051/28876/28813/3071/3538/28299/28823/3502/7456/28817/28822/3539/3501/7454/28815/28937/28809/2214/9844/28797/64005/2212/917
BP	GO:0019724	B cell mediated immunity	210	0.71352	2.20652	1e-10	2.45618e-08	2.3582e-08	7374	tags=60%, list=20%, signal=48%	1380/2208/57379/28791/28930/102723168/28776/28907/388077/28454/730/930/28424/28893/28401/28921/28466/28874/28423/28896/28450/28457/28461/28408/28903/3507/202309/3495/28434/28834/28908/28442/102723169/28881/729/28919/28395/1235/3543/28920/28400/28796/28449/28414/28452/28778/28410/28883/721/959/28439/28816/3542/28391/7292/28385/28426/28793/28912/3514/3500/28825/28388/28392/28913/28820/695/939/28468…
BP	GO:0002377	immunoglobulin production	192	0.713012	2.18326	1e-10	2.45618e-08	2.3582e-08	5381	tags=47%, list=15%, signal=40%	28884/933/57379/29802/28791/28930/28776/28891/28907/28795/28893/28870/28783/9452/28921/28804/28874/28896/28941/28904/28882/28785/115352/28875/28786/28903/28814/202309/28906/3569/28908/28881/28803/28919/28902/28826/28942/1235/28900/28920/28796/28778/28644/28883/28923/959/28816/7292/28793/28912/28781/3514/28825/28802/28913/28820/695/28775/28774/90865/5788/54900/3586/28876/3596/28813/28784/5452/2869…
BP	GO:0002431	Fc receptor mediated stimulatory signaling pathway	144	0.710642	2.11934	1e-10	2.45618e-08	2.3582e-08	7779	tags=53%, list=21%, signal=42%	28791/28930/28776/28907/388077/28454/28424/28893/28921/28874/28896/28450/28457/28461/28903/28434/28834/28908/28442/28881/28919/28395/8013/28920/28796/28449/28452/28778/28883/28439/28816/3542/28793/28912/3514/3500/28825/28392/28913/28820/5788/28394/196051/28876/28813/3071/3538/28299/28823/3502/7456/28817/28822/3539/3501/7454/28815/28937/28809/2214/9844/28797/64005/2212/917/2207/28916/2209/919/2842…
BP	GO:0010324	membrane invagination	124	0.710273	2.07823	1.51593e-09	2.6374e-07	2.5322e-07	7374	tags=60%, list=20%, signal=48%	102723168/388077/28454/28424/28401/28466/26228/84466/28423/28450/28457/28461/28408/3507/3495/28434/28834/28442/102723169/28395/3543/28400/28449/28414/28452/28410/28439/3542/28391/28385/28426/3514/3500/28388/28392/28468/28448/28394/28464/7057/3493/28444/3071/3538/28473/3502/4481/3539/718/3501/28467/28396/948/28639/51411/23208/28412/100423062/4240/3494/9938/9844/3689/28445/2207/11314/2209/51454/293…
BP	GO:0050871	positive regulation of B cell activation	131	0.7071	2.07358	1.36706e-09	2.429e-07	2.33211e-07	5289	tags=50%, list=15%, signal=43%	102723168/388077/28454/28424/28401/28466/28423/28450/28457/28461/115352/28408/3507/3495/28434/28834/3569/28442/102723169/115650/28395/3543/28400/28449/28414/28452/28410/28439/3542/4208/28391/7292/28385/28426/1880/3514/3500/28388/28392/695/939/28468/5788/28448/28394/28464/3596/3493/28444/3071/3538/28473/54440/3502/3539/3501/940/28467/28396/59067/28639/4773/28412/100423062/3494
MF	GO:0000993	RNA polymerase II complex binding	52	0.705739	1.81976	0.000151113	0.012134	0.01165	1557	tags=10%, list=4%, signal=9%	406931/406904/406951/406950/693169
BP	GO:0038095	Fc-epsilon receptor signaling pathway	167	0.702529	2.11904	1e-10	2.45618e-08	2.3582e-08	5906	tags=37%, list=16%, signal=31%	28791/28930/28776/28907/388077/28454/28424/28893/28921/28874/28896/28450/28457/28461/28903/28434/23547/28834/28908/28442/28881/28919/28395/8013/28920/28796/28449/28452/28778/28883/28439/28816/3542/28793/28912/3514/28825/28392/28913/28820/695/2206/28394/28876/28813/2205/3702/3538/28299/28823/28817/28822/3539/4772/7462/28815/28937/4773/28809/28797/3937/9402
BP	GO:0030199	collagen fibril organization	52	0.6941	1.78975	0.000323062	0.0210773	0.0202366	5012	tags=44%, list=14%, signal=38%	6423/7148/7373/26585/1280/11117/1281/1301/4060/4921/165/1805/1278/1277/4320/1289/2331/7837/1311/9509/1290/50509/4015
BP	GO:0035278	miRNA mediated inhibition of translation	74	0.680984	1.82619	3.18325e-05	0.00305556	0.00293368	2558	tags=24%, list=7%, signal=23%	574473/574474/406901/407053/407023/406904/574461/442890/407000/406951/406950/406895/406930/406954/406956/407046/407020/406949
BP	GO:0040033	negative regulation of translation, ncRNA-mediated	74	0.680984	1.82619	3.18325e-05	0.00305556	0.00293368	2558	tags=24%, list=7%, signal=23%	574473/574474/406901/407053/407023/406904/574461/442890/407000/406951/406950/406895/406930/406954/406956/407046/407020/406949
BP	GO:0045974	regulation of translation, ncRNA-mediated	74	0.680984	1.82619	3.18325e-05	0.00305556	0.00293368	2558	tags=24%, list=7%, signal=23%	574473/574474/406901/407053/407023/406904/574461/442890/407000/406951/406950/406895/406930/406954/406956/407046/407020/406949
MF	GO:0043175	RNA polymerase core enzyme binding	60	0.676841	1.77284	0.000362395	0.0225848	0.0216839	1557	tags=8%, list=4%, signal=8%	406931/406904/406951/406950/693169
BP	GO:0050864	regulation of B cell activation	173	0.673876	2.04746	1.43681e-10	3.42824e-08	3.29149e-08	8057	tags=55%, list=22%, signal=43%	933/102723168/388077/28454/930/28424/28401/23495/28466/28423/28450/28457/28461/115352/28408/3507/3495/28434/28834/3569/28442/102723169/115650/28395/3543/28400/28449/28414/28452/28410/28439/3542/4208/28391/7292/28385/28426/1880/3514/3500/28388/28392/695/939/28468/5788/28448/28394/3586/28464/3596/6422/3493/28444/3071/3538/28473/51237/54440/3502/3539/3501/940/4332/28467/28396/59067/28639/4773/28412/…
BP	GO:1990868	response to chemokine	95	0.660445	1.8531	9.38028e-06	0.00105858	0.00101635	8719	tags=59%, list=24%, signal=45%	2532/6363/643/6358/10563/5967/6370/6366/729230/1235/1233/9353/6360/9750/6356/6346/6369/6368/7852/6352/6387/2829/2840/1237/6359/1524/11240/6586/4015/6347/4283/1232/2833/1843/1238/1234/6362/1230/10803/1236/1906/1240/6349/3577/54209/10019/6355/2920/6357/10663/6846/23143/81704/2826/10344/6376
BP	GO:1990869	cellular response to chemokine	95	0.660445	1.8531	9.38028e-06	0.00105858	0.00101635	8719	tags=59%, list=24%, signal=45%	2532/6363/643/6358/10563/5967/6370/6366/729230/1235/1233/9353/6360/9750/6356/6346/6369/6368/7852/6352/6387/2829/2840/1237/6359/1524/11240/6586/4015/6347/4283/1232/2833/1843/1238/1234/6362/1230/10803/1236/1906/1240/6349/3577/54209/10019/6355/2920/6357/10663/6846/23143/81704/2826/10344/6376
BP	GO:0070098	chemokine-mediated signaling pathway	86	0.658495	1.82227	4.33081e-05	0.00395511	0.00379735	7976	tags=55%, list=22%, signal=43%	2532/6363/643/6358/10563/6370/6366/729230/1235/1233/9353/6360/6356/6346/6369/6368/7852/6352/6387/2829/2840/1237/6359/1524/11240/6586/6347/4283/1232/2833/1238/1234/6362/1230/10803/1236/1906/1240/6349/3577/54209/10019/6355/2920/6357/10663/6846
BP	GO:0035924	cellular response to vascular endothelial growth factor stimulus	66	0.6546	1.73634	0.000743626	0.0377581	0.036252	5601	tags=36%, list=15%, signal=31%	574408/406951/406950/64094/1634/25960/2619/5159/2322/81792/5156/3164/2277/57608/7412/1960/3791/2324/4495/8828/54567/2321/10266/5587
BP	GO:0038093	Fc receptor signaling pathway	239	0.653313	2.03845	1e-10	2.45618e-08	2.3582e-08	7006	tags=35%, list=19%, signal=29%	28791/28930/28776/28907/388077/28454/28424/28893/28921/28874/28896/28450/28457/28461/28903/28434/23547/28834/28908/28442/28881/28919/28395/8013/28920/28796/28449/28452/28778/28883/28439/28816/3542/28793/28912/3514/3500/28825/28392/28913/28820/695/2206/338339/5788/28394/196051/28876/28813/2205/3702/3071/3538/28299/28823/3502/7456/28817/28822/3539/4772/3501/26253/7454/7462/28815/28937/4773/28809/22…
BP	GO:0006909	phagocytosis	355	0.651539	2.11119	1e-10	2.45618e-08	2.3582e-08	7827	tags=49%, list=21%, signal=39%	336/28791/28930/102723168/28776/28907/388077/28454/28424/28893/28401/28921/28466/26228/28874/84466/2220/28423/28896/28450/28457/28461/28408/28903/3507/3495/28434/28834/406956/28908/28442/9370/102723169/28881/122618/28919/6504/28395/3543/28920/28400/28796/1991/28449/28414/3394/28452/28778/28410/81035/28883/721/28439/28816/3542/28391/28385/28426/3385/28793/28912/3514/3500/28825/28388/28392/5175/289…
BP	GO:0002440	production of molecular mediator of immune response	284	0.645231	2.05658	1e-10	2.45618e-08	2.3582e-08	5381	tags=37%, list=15%, signal=32%	28884/933/336/57379/354/29802/28791/28930/1178/28776/28891/28907/28795/28893/28870/28783/9452/28921/28804/28874/28896/28941/28904/28882/28785/115352/28875/28786/28903/28814/202309/28906/3569/28908/28881/51744/729230/28803/28919/28902/28826/28942/8013/1235/28900/28920/28796/1991/7043/28778/28644/28883/28923/959/28816/7292/28793/28912/28781/3514/28825/28802/5225/28913/28820/695/28775/28774/90865/57…
BP	GO:0002460	adaptive immune response based on somatic recombination of immune receptors built from immunoglobulin superfamily domains	349	0.641483	2.07466	1e-10	2.45618e-08	2.3582e-08	8100	tags=51%, list=22%, signal=40%	1380/2208/57379/28791/28930/102723168/1178/28776/28907/388077/28454/730/6363/930/28424/28893/28401/28921/28466/28874/28423/28896/10563/28450/28457/28461/9173/28408/28903/3507/202309/911/3495/28434/28834/3569/28908/28442/102723169/28881/729/729230/28919/4063/115650/28395/1235/3543/28920/28400/28796/28449/28414/28452/28778/28410/89857/28883/721/959/28439/28816/3542/4208/28391/7292/28385/28426/28793…
BP	GO:0002449	lymphocyte mediated immunity	341	0.630977	2.04194	1e-10	2.45618e-08	2.3582e-08	8086	tags=50%, list=22%, signal=39%	1380/2208/57379/28791/28930/102723168/1178/28776/28907/388077/28454/730/930/28424/28893/28401/28921/28466/28874/28423/28896/28450/28457/28461/28408/28903/3507/202309/911/3495/28434/28834/3569/28908/28442/102723169/28881/729/729230/28919/28395/1235/3543/28920/28400/28796/28449/28414/28452/28778/28410/28883/721/959/28439/28816/3542/28391/7292/28385/28426/259197/28793/28912/3514/3500/28825/28388/283…
BP	GO:0050851	antigen receptor-mediated signaling pathway	299	0.623175	1.9961	1e-10	2.45618e-08	2.3582e-08	7736	tags=40%, list=21%, signal=32%	931/933/640/102723168/388077/28454/974/930/28424/973/28401/28466/26228/28423/5079/28450/28457/28461/115352/28408/3507/3495/28434/28834/28442/102723169/28395/3543/28400/28449/28414/28452/28410/89857/28439/3542/4208/28391/28385/28426/28589/3514/3500/28388/28392/695/50852/28468/5788/28448/54900/5142/28394/28464/28653/7070/28577/3702/3493/28444/9840/3071/3538/28473/28682/3502/3539/3501/940/4332/28467…
MF	GO:0005201	extracellular matrix structural constituent	162	0.622451	1.86907	9.87762e-07	0.000128888	0.000123746	7186	tags=61%, list=20%, signal=49%	8483/4969/6975/4239/22915/5549/25890/10418/7148/7373/1634/2006/127435/1280/1300/11117/1281/1301/157869/4060/9370/1834/256158/8076/54829/165/1306/1293/10516/1805/3908/1278/2200/1295/81578/1277/10216/10631/1462/6678/1289/2331/6779/7837/1311/7058/115908/7450/1290/4256/4585/7057/26254/131873/3490/258/8406/3910/10875/1282/1296/1284/3339/1291/633/1292/2335/50509/25878/80781/1307/7448/10085/4240/10394/2…
BP	GO:0022617	extracellular matrix disassembly	81	0.61781	1.69169	0.000607397	0.0331527	0.0318303	7860	tags=46%, list=22%, signal=36%	1215/5644/5645/1511/3817/2/4318/1513/1504/3569/9507/440387/4921/7177/1991/4313/4320/7077/2191/11096/222663/5654/9622/4327/4325/25818/4322/407054/7076/164656/2113/4035/10630/4317/4323/285590/80274
CC	GO:0042101	T cell receptor complex	119	0.616468	1.78298	4.3572e-05	0.00395511	0.00379735	6855	tags=68%, list=19%, signal=55%	6969/28647/28660/28644/28582/28616/28658/28563/28671/28609/28558/28594/28589/28569/28640/28672/28603/28648/50852/28576/28581/28575/28614/28619/28653/28577/28611/28567/28693/28670/28666/28691/28677/28674/6956/28657/28682/28568/28676/28662/28602/28620/28592/28690/28684/28683/28583/28685/28656/28580/28669/28610/28659/28680/28667/28586/28606/28652/28639/28755/28673/28559/28688/916/28517/28646/28560/2…
BP	GO:0002429	immune response-activating cell surface receptor signaling pathway	455	0.613672	2.02201	1e-10	2.45618e-08	2.3582e-08	7848	tags=42%, list=22%, signal=33%	1380/931/933/640/28791/28930/102723168/28776/28907/388077/28454/974/930/28424/973/28893/28401/28921/28466/26228/28874/28423/28896/5079/28450/28457/28461/115352/28408/28903/3507/3495/28434/170482/28834/28908/28442/102723169/28881/28919/28395/8013/3543/28920/28400/28796/28449/28414/28452/28778/28410/89857/28883/394263/28439/28816/3542/4208/28391/28385/28426/3385/28589/259197/28793/28912/3514/3500/2…
BP	GO:0002757	immune response-activating signal transduction	455	0.613672	2.02201	1e-10	2.45618e-08	2.3582e-08	7848	tags=42%, list=22%, signal=33%	1380/931/933/640/28791/28930/102723168/28776/28907/388077/28454/974/930/28424/973/28893/28401/28921/28466/26228/28874/28423/28896/5079/28450/28457/28461/115352/28408/28903/3507/3495/28434/170482/28834/28908/28442/102723169/28881/28919/28395/8013/3543/28920/28400/28796/28449/28414/28452/28778/28410/89857/28883/394263/28439/28816/3542/4208/28391/28385/28426/3385/28589/259197/28793/28912/3514/3500/2…
BP	GO:1903670	regulation of sprouting angiogenesis	116	0.612932	1.76927	5.00683e-05	0.00445528	0.00427756	7330	tags=41%, list=20%, signal=33%	406889/574408/406904/406951/406950/406930/574453/57381/100506013/56999/100187716/185/407034/406949/187/664616/26051/407030/3586/406888/7057/57608/10365/407032/3678/90627/3791/2246/407035/574434/54567/407031/407042/4223/4804/406913/6915/9734/10000/407041/619552/406942/90993/3162/79812/2247/406989/442909
BP	GO:0010596	negative regulation of endothelial cell migration	80	0.61248	1.6698	0.000730568	0.0374293	0.0359363	7243	tags=40%, list=20%, signal=32%	574408/442890/406951/406950/10563/1634/406918/574453/56999/2658/9353/406949/4208/693225/5176/7057/51378/90627/6781/574434/54567/94/28984/4223/574508/6915/619552/285/22846/79812/2247/406989
BP	GO:0030198	extracellular matrix organization	364	0.608676	1.97819	1e-10	2.45618e-08	2.3582e-08	7780	tags=46%, list=21%, signal=37%	4629/60495/1215/7276/5644/5645/1511/3036/4239/25890/6423/7148/4868/3817/7373/64094/1634/2006/3381/2/4318/26585/1280/1513/1300/11117/22801/1281/1301/1504/3569/58494/4060/1834/8516/9507/440387/8076/4921/23213/56999/3679/165/83716/1306/1293/151887/7177/10516/1991/1805/3908/1278/2200/5212/1842/1295/2294/1277/5156/64066/10631/4313/1462/6678/1758/3385/4320/7077/1289/8038/6696/2331/7837/1311/5175/9509/7…
BP	GO:0051251	positive regulation of lymphocyte activation	322	0.608533	1.95484	1e-10	2.45618e-08	2.3582e-08	8739	tags=48%, list=24%, signal=37%	2255/102723168/388077/28454/6363/28424/28401/28466/7704/28423/28450/28457/28461/115352/28408/3507/3495/28434/6366/28834/151888/3569/160365/28442/102723169/729230/115650/28395/3543/28400/3479/28449/28414/28452/28410/959/28439/3542/4208/28391/7292/28385/28426/1880/3514/3500/28388/28392/6352/695/939/28468/5788/28448/28394/407030/28464/3596/7070/3493/28444/9840/3071/3538/28473/912/7412/54440/1960/359…
BP	GO:0043062	extracellular structure organization	365	0.608053	1.97657	1e-10	2.45618e-08	2.3582e-08	7780	tags=46%, list=21%, signal=37%	4629/60495/1215/7276/5644/5645/1511/3036/4239/25890/6423/7148/4868/3817/7373/64094/1634/2006/3381/2/4318/26585/1280/1513/1300/11117/22801/1281/1301/1504/3569/58494/4060/1834/8516/9507/440387/8076/4921/23213/56999/3679/165/83716/1306/1293/151887/7177/10516/1991/1805/3908/1278/2200/5212/1842/1295/2294/1277/5156/64066/10631/4313/1462/6678/1758/3385/4320/7077/1289/8038/6696/2331/7837/1311/5175/9509/7…
CC	GO:0009897	external side of plasma membrane	382	0.607082	1.98075	1e-10	2.45618e-08	2.3582e-08	7730	tags=50%, list=21%, signal=40%	2208/931/5023/7018/102723168/6517/388077/28454/974/930/28424/973/643/28401/28466/28423/28450/28457/28461/344807/9173/28408/338328/3507/911/6403/3495/28434/28834/28442/102723169/1901/51744/2159/729230/115650/28395/1235/3543/28400/284297/1233/28449/28414/28452/28410/64805/50833/7472/2690/959/28439/5156/3542/28391/28385/28426/64109/55576/1003/3514/3500/28388/28392/5175/7852/2147/6387/2829/2206/939/2…
BP	GO:0002768	immune response-regulating cell surface receptor signaling pathway	488	0.605855	2.00645	1e-10	2.45618e-08	2.3582e-08	7848	tags=41%, list=22%, signal=32%	1380/931/933/640/28791/28930/102723168/28776/28907/388077/28454/974/930/28424/973/28893/28401/28921/28466/26228/28874/28423/28896/5079/28450/28457/28461/115352/28408/28903/3507/3495/28434/23547/170482/28834/151888/28908/28442/102723169/28881/28919/28395/8013/3543/28920/28400/28796/28449/28414/28452/28778/28410/89857/28883/394263/28439/28816/3542/4208/28391/28385/28426/3385/28589/259197/28793/2891…
BP	GO:0002764	immune response-regulating signaling pathway	491	0.604039	2.00109	1e-10	2.45618e-08	2.3582e-08	7848	tags=41%, list=22%, signal=32%	1380/931/933/640/28791/28930/102723168/28776/28907/388077/28454/974/930/28424/973/28893/28401/28921/28466/26228/28874/28423/28896/5079/28450/28457/28461/115352/28408/28903/3507/3495/28434/23547/170482/28834/151888/28908/28442/102723169/28881/28919/28395/8013/3543/28920/28400/28796/28449/28414/28452/28778/28410/89857/28883/394263/28439/28816/3542/4208/28391/28385/28426/3385/28589/259197/28793/2891…
BP	GO:0002697	regulation of immune effector process	457	0.599894	1.9786	1e-10	2.45618e-08	2.3582e-08	8114	tags=39%, list=22%, signal=31%	574473/574461/1380/2208/933/336/28791/28930/1178/28776/28907/388077/28454/730/6363/930/28424/28893/3630/28921/26228/28874/28896/2/28450/28457/28461/115352/28903/911/28434/28834/3569/28908/28442/28881/51744/729/729230/28919/28395/8013/28920/28796/28449/7043/28452/28778/28883/721/2294/959/28439/28816/3542/7292/259197/28793/28912/3514/3500/28825/28392/5225/28913/28820/2147/695/114836/90865/5788/4049…
BP	GO:0002040	sprouting angiogenesis	162	0.594867	1.78624	1.2008e-05	0.00125348	0.00120348	7565	tags=41%, list=21%, signal=33%	406889/574408/406904/406951/406950/406930/84870/574453/26585/25960/57381/100506013/56999/100187716/185/407034/9353/406949/187/664616/26051/7010/161198/3164/407030/3586/2277/406888/7057/57608/10365/1960/407032/3678/90627/3791/2324/2246/407035/574434/54567/407031/2321/94/407042/8434/10266/4223/4804/406913/6915/9734/10000/2822/407041/619552/406942/90993/11082/3162/79812/2247/4017/406989/442909/1012/…
BP	GO:0006939	smooth muscle contraction	108	0.594419	1.71125	0.000296825	0.0198303	0.0190393	6305	tags=37%, list=17%, signal=31%	4629/477/1129/1264/5023/93649/59/4638/6865/5024/150/3356/140947/23213/5997/1910/10203/6870/3778/1909/5592/1311/4887/5021/6752/3357/6869/2982/1908/4762/497189/2149/5733/6546/4295/6525/183/10316/6915/1906
MF	GO:0019955	cytokine binding	128	0.586949	1.718	0.000121099	0.0101129	0.00970955	9870	tags=64%, list=27%, signal=47%	10816/199713/2532/643/2/9173/26585/729230/64388/2615/1235/1233/1991/7043/2690/64109/7837/1311/7852/2829/3690/1237/7057/8200/1438/3593/3554/116379/1524/3563/114990/8828/94/3587/948/8646/10148/1232/2833/1238/1436/3568/1234/920/4681/1230/10803/1236/4052/8322/3577/3559/7049/2022/375387/7048/1441/3953/10630/3572/124857/10663/7133/7538/3685/972/2826/10068/8829/3594/7046/4054/3688/149233/659/8809/3561/8…
BP	GO:0006898	receptor-mediated endocytosis	310	0.581413	1.86666	2.26835e-09	3.86592e-07	3.71172e-07	6964	tags=36%, list=19%, signal=29%	7018/28791/28930/28776/28907/388077/28454/6363/28424/28893/6424/28921/28874/28896/28450/28457/28461/28903/26585/28434/6366/28834/100506013/28908/5648/28442/28881/284654/28919/28395/28920/28796/28449/28452/28778/81035/28883/10203/28439/28816/3542/6678/10267/55576/28793/28912/3514/28825/28392/28913/28820/6401/26052/3690/10268/28394/3512/28876/84251/28813/3357/3493/3538/28299/28823/43/406977/3043/28…
CC	GO:0062023	collagen-containing extracellular matrix	403	0.581228	1.9004	1e-10	2.45618e-08	2.3582e-08	7517	tags=48%, list=21%, signal=38%	2255/1215/8483/4969/7044/7399/5644/1511/1178/4239/22915/8404/5549/25890/6423/2719/10418/7148/7373/4958/140689/64094/11095/1634/2006/2/127435/4318/26585/1280/1300/11117/1359/1281/1301/157869/80760/4060/9370/64499/9507/256158/8076/131578/7123/57642/23213/6649/54829/56999/165/1306/1293/284297/151887/7177/166752/10516/1991/1805/7043/3908/1278/2200/5858/5212/1842/23452/1295/81578/7472/1277/10216/10082…
BP	GO:0019722	calcium-mediated signaling	215	0.579338	1.79554	1.68586e-06	0.000210128	0.000201746	6540	tags=33%, list=18%, signal=28%	406904/477/845/90070/5350/933/643/5024/5737/6444/6403/775/51778/55273/29995/729230/57158/10231/1235/2904/185/1233/3479/1910/64805/9472/4761/552/287/7852/2829/695/50852/6401/5788/6262/1237/58529/3357/120892/7412/1827/3791/4772/1524/5341/83988/7462/1756/4773/201191/1232/9104/2833/6546/916/1238/6014/1234/10316/920/3708/1230/10803/1236/2358/1906/2494/1240/5027/1193/3577
CC	GO:0005882	intermediate filament	204	0.579059	1.78445	3.49342e-06	0.000422806	0.000405941	2343	tags=27%, list=6%, signal=25%	140258/337879/337963/284827/337970/337975/337878/337966/337880/85293/85294/388818/337973/337976/3891/1674/8687/337974/337959/81872/337882/81850/83902/100132386/643812/23336/728224/337978/147183/85290/3887/83895/643803/728255/81871/3890/337971/653240/83900/83901/83755/85291/3892/85289/440021/81870/337972/83897/84616/85280/81851/337960/8689/353288/8419
BP	GO:0006959	humoral immune response	336	0.577013	1.86364	1.24319e-09	2.3134e-07	2.22113e-07	5289	tags=44%, list=15%, signal=38%	574473/574461/5968/1380/2208/931/354/5645/3347/28791/28930/1511/102723168/28776/28907/388077/28454/730/930/28424/28893/3346/28401/28921/28466/28874/2220/28423/28896/10563/5079/2/28450/28457/28461/5967/28408/28903/3507/3446/3495/28434/28834/51297/3569/28908/130120/1669/5648/5450/28442/102723169/28881/729/117159/729230/5068/28919/57642/92747/28395/1235/3543/28920/28400/28796/1991/28449/28414/28452/…
BP	GO:0030168	platelet activation	152	0.576754	1.72642	5.40947e-05	0.00475521	0.00456554	8508	tags=41%, list=23%, signal=31%	5023/150/51206/10398/6403/1281/3569/340205/1278/64805/1277/959/5156/9002/5592/1311/2147/7450/2811/3690/1465/2814/1607/57113/7225/3043/9630/5341/4846/2316/2149/7222/54331/2621/114897/5579/5155/9162/3937/23533/3708/3932/83706/5294/2157/146850/2207/558/10077/2623/3611/10019/2534/10630/375033/80739/5582/7409/2815/7414/408/954
BP	GO:0045766	positive regulation of angiogenesis	191	0.574181	1.75521	9.81912e-06	0.00109333	0.00104972	7197	tags=37%, list=20%, signal=30%	406889/406904/1215/126393/6423/5740/64094/57381/100506013/729/100187716/2658/185/358/187/664616/7075/2627/26051/6356/1003/8038/7010/6369/7852/947/407030/3586/2277/406888/7057/57608/51378/27329/406977/3678/718/3791/728/1524/2246/407035/4846/7291/2321/719/3687/94/1232/10266/5579/1990/5587/3689/406913/6915/9734/407029/10000/146850/8742/2113/5054/2022/406890/285/7048/406942/3162/1536/2247
MF	GO:0005178	integrin binding	126	0.573633	1.67639	0.000338549	0.0214184	0.020564	8724	tags=50%, list=24%, signal=38%	2208/6423/7148/11095/3381/11117/1281/9358/3479/10516/2200/1842/1758/3385/7077/1289/6696/1311/6387/7450/3690/2191/7070/7057/7412/27329/11096/3678/7060/3791/2335/2246/1307/83700/7448/10085/4240/1285/26548/3689/120425/83706/5764/3611/11082/3384/3913/2247/3383/10457/87/4323/25975/10666/7402/7106/8482/3685/3481/3936/88/6376/7094
BP	GO:0042113	B cell activation	298	0.571786	1.82912	1.61268e-08	2.5899e-06	2.4866e-06	6987	tags=38%, list=19%, signal=31%	1380/931/115350/933/57379/102723168/388077/28454/974/930/28424/973/643/9452/28401/23495/28466/28423/28450/28457/28461/115352/28408/3507/202309/3446/3495/28434/28834/3569/28442/102723169/115650/28395/1235/3543/28400/28449/28414/28452/28410/2322/959/28439/3542/4208/28391/7292/28385/28426/1880/3514/3500/28388/28392/695/939/28468/5788/28448/54900/28394/3586/28464/3596/6422/3493/28444/3071/5452/3538/2…
BP	GO:0050867	positive regulation of cell activation	376	0.570193	1.86171	3.52049e-10	8.16655e-08	7.84081e-08	8551	tags=47%, list=23%, signal=36%	2255/102723168/388077/28454/6363/28424/28401/28466/26228/7704/28423/28450/28457/28461/9173/115352/28408/3507/6403/3495/28434/6366/28834/151888/3569/160365/28442/102723169/729230/115650/28395/8013/3543/28400/3479/5159/28449/28414/28452/28410/959/28439/3542/4208/28391/7292/28385/28426/64109/1880/3514/3500/28388/28392/6352/695/338339/939/28468/90865/5788/28448/28394/407030/3586/28464/124912/3596/707…
BP	GO:0016525	negative regulation of angiogenesis	144	0.570127	1.70028	0.00021578	0.0153173	0.0147063	7330	tags=44%, list=20%, signal=35%	574408/406999/4879/354/406951/406950/406930/1634/64102/574453/11117/729230/23213/56999/2658/407034/406949/664616/7075/6678/693225/641700/7010/7058/5176/407030/7057/140862/10365/51378/407032/7060/90627/2828/1284/3339/1524/574434/54567/407031/407042/28984/577/4881/5140/4223/183/1285/574508/406911/4804/6915/407041/154796/619552/5054/5764/285/90993/22846/79812/406989/442909
BP	GO:0002696	positive regulation of leukocyte activation	365	0.569348	1.85075	1.24659e-09	2.3134e-07	2.22113e-07	8675	tags=47%, list=24%, signal=36%	2255/102723168/388077/28454/6363/28424/28401/28466/26228/7704/28423/28450/28457/28461/9173/115352/28408/3507/3495/28434/6366/28834/151888/3569/160365/28442/102723169/729230/115650/28395/8013/3543/28400/3479/28449/28414/28452/28410/959/28439/3542/4208/28391/7292/28385/28426/64109/1880/3514/3500/28388/28392/6352/695/338339/939/28468/90865/5788/28448/28394/407030/3586/28464/124912/3596/7070/7057/349…
BP	GO:0017148	negative regulation of translation	189	0.568942	1.74251	1.15041e-05	0.00121608	0.00116757	2558	tags=11%, list=7%, signal=10%	574473/574474/406901/407053/407023/406904/574461/442890/407000/406951/406950/406895/406930/406954/221662/406956/407046/64506/5997/407020/406949
BP	GO:2000181	negative regulation of blood vessel morphogenesis	146	0.568035	1.69921	0.000160232	0.0125573	0.0120564	7330	tags=43%, list=20%, signal=35%	574408/406999/4879/354/406951/406950/406930/1634/64102/574453/11117/729230/23213/56999/2658/407034/406949/664616/7075/6678/693225/641700/7010/7058/5176/407030/7057/140862/10365/51378/407032/7060/90627/2828/1284/3339/1524/574434/54567/407031/407042/28984/577/4881/5140/4223/183/1285/574508/406911/4804/6915/407041/154796/619552/5054/5764/285/90993/22846/79812/406989/442909
CC	GO:0045111	intermediate filament cytoskeleton	241	0.565779	1.77077	9.08212e-07	0.000120389	0.000115587	2343	tags=23%, list=6%, signal=22%	140258/337879/337963/284827/337970/337975/337878/337966/337880/85293/85294/388818/337973/337976/3891/1674/8687/337974/337959/81872/337882/81850/83902/100132386/643812/23336/728224/337978/147183/85290/3887/83895/643803/728255/81871/3890/337971/653240/83900/83901/83755/85291/3892/85289/440021/81870/337972/83897/84616/85280/81851/111/337960/8689/353288/8419
BP	GO:0034249	negative regulation of cellular amide metabolic process	206	0.564588	1.74102	1.56991e-05	0.00161856	0.001554	2558	tags=11%, list=7%, signal=10%	574473/574474/406901/407053/407023/406904/574461/442890/407000/406951/406950/406895/10418/406930/406954/221662/406956/407046/64506/5997/3479/407020/406949
BP	GO:0050921	positive regulation of chemotaxis	134	0.56264	1.65621	0.000533308	0.0298903	0.028698	7197	tags=37%, list=20%, signal=30%	2255/8823/4916/6363/64094/10563/6366/3569/1901/729230/1235/1233/9353/5159/64805/9750/3603/6346/2155/7852/6352/6387/5919/2277/7057/3071/3929/7060/3791/728/1908/80310/284340/719/8291/2621/5155/5587/1230/1236/2358/1906/1240/2260/7941/5054/5764/54209/199/2247
BP	GO:0051249	regulation of lymphocyte activation	472	0.56227	1.85507	1e-10	2.45618e-08	2.3582e-08	8900	tags=45%, list=24%, signal=34%	2255/933/102723168/1178/388077/28454/6363/930/28424/28401/23495/28466/7704/28423/28450/28457/28461/115352/28408/3507/3495/28434/6366/26279/28834/151888/3569/160365/28442/102723169/729230/2615/115650/28395/3543/28400/3479/28449/28414/28452/28410/959/28439/3542/1840/4208/28391/7292/28385/28426/9750/944/6935/1880/3514/3500/28388/28392/6352/695/27240/939/28468/5788/28448/54900/3662/28394/407030/3586/…
BP	GO:0050900	leukocyte migration	488	0.560352	1.85576	1e-10	2.45618e-08	2.3582e-08	7413	tags=43%, list=20%, signal=35%	83953/29802/28791/1269/28930/28776/28907/388077/28454/6363/28424/28893/643/6358/28921/26228/28874/28896/10563/28450/51206/28457/28461/28903/3507/6370/6403/26585/91662/28434/11117/6366/28834/3569/28908/58494/28442/28881/1901/51744/2841/729230/4099/28919/28395/1235/3543/28920/28796/9353/6360/2995/1991/28449/28452/1910/28778/1278/4973/64805/28883/1277/28439/28816/9023/3542/962/9750/28793/1880/6356/3…
BP	GO:1901343	negative regulation of vasculature development	158	0.559346	1.67513	0.000155462	0.0123644	0.0118712	7330	tags=43%, list=20%, signal=35%	574408/406999/4879/354/406951/406950/406930/1634/64102/574453/11117/729230/23213/56999/2658/407034/406949/664616/7075/6678/693225/641700/7010/7058/5176/407030/7057/140862/10365/51378/407032/7060/90627/2828/1284/3339/4772/1524/574434/54567/407031/407042/4773/28984/577/4881/5140/4223/5155/183/1285/574508/406911/4804/6915/407041/154796/619552/5054/5764/285/90993/22846/79812/23493/7490/406989/442909
BP	GO:1904018	positive regulation of vasculature development	214	0.554498	1.71746	1.68397e-05	0.00171497	0.00164657	7197	tags=36%, list=20%, signal=29%	406889/406904/1215/126393/93649/6423/5740/64094/55273/57381/100506013/729/100187716/2658/185/358/187/664616/7075/2627/26051/6356/1003/8038/7010/6369/406932/7852/947/407030/3586/2277/406888/7057/57608/51378/27329/406977/3678/718/3791/728/1524/2246/407035/4846/80310/7291/2321/719/3687/94/1232/10266/5579/5155/1990/5587/3689/406911/406913/6915/9734/407029/10000/146850/8742/2113/5054/2022/406890/285/7…
BP	GO:0045765	regulation of angiogenesis	348	0.553998	1.79126	1.50826e-08	2.4697e-06	2.37119e-06	7243	tags=37%, list=20%, signal=30%	406889/574408/406904/406999/1215/4879/126393/354/406951/406950/6423/5740/64094/406930/10563/1634/64102/574453/11117/25960/57381/100506013/3569/729/729230/23213/56999/100187716/2658/185/407034/406949/358/187/664616/7075/6678/2627/26051/6356/1003/8038/693225/84432/641700/7010/6369/7058/7852/5176/947/407030/3586/2277/6422/406888/7057/57608/140862/10365/51378/27329/406977/407032/3678/7060/90627/2828/…
BP	GO:0043535	regulation of blood vessel endothelial cell migration	137	0.551458	1.63266	0.000716648	0.0369428	0.0354692	7330	tags=33%, list=20%, signal=26%	406889/574408/442890/406951/406950/406918/574453/57381/2658/406949/664616/4208/693225/406888/7057/57608/51378/90627/3791/407035/574434/4846/54567/94/28984/4223/5155/5587/574508/406913/6915/9734/407029/10000/2260/619552/2113/285/406942/3162/22846/79812/2247/406989/442909
CC	GO:0072562	blood microparticle	144	0.548087	1.63455	0.000812067	0.0403665	0.0387564	6757	tags=42%, list=19%, signal=35%	70/72/7018/336/5644/28930/2220/28896/2/28903/3507/3495/28908/28442/28919/28796/28449/28452/5858/28883/721/28793/28912/3514/3500/28913/2147/3697/3512/28876/720/3493/3310/3538/28299/3043/3502/28822/3539/716/718/6521/3501/2335/1191/722/28937/7448/715/5627/3494/183/8547/2040/3698/710/28916/3250/12/2022/2934
BP	GO:0008037	cell recognition	204	0.548082	1.68899	5.01492e-05	0.00445528	0.00427756	6308	tags=44%, list=17%, signal=36%	102723168/388077/28454/6363/28424/28401/28466/84466/2220/28423/28450/28457/28461/28408/3507/3495/28434/6366/6677/28834/28442/102723169/91624/28395/2042/3543/28400/28449/28414/136242/28452/28410/81035/28439/50863/3542/1462/28391/28385/28426/259197/3514/3500/28388/28392/5175/7852/152330/28468/28448/28394/2219/28464/23022/124912/2047/3493/28444/3538/28473/3502/1794/3539/3501/28467/8748/28396/128434/…
BP	GO:0043534	blood vessel endothelial cell migration	161	0.543986	1.63385	0.000332142	0.0211734	0.0203289	7330	tags=33%, list=20%, signal=26%	406889/574408/442890/406951/406950/406918/574453/26585/57381/2658/9353/406949/664616/4208/693225/161198/3164/406888/7057/57608/51378/1960/90627/3791/407035/574434/4846/54567/94/28984/4223/5155/5587/574508/406913/6915/9734/407029/10000/2822/2260/154796/619552/54345/2113/285/406942/3162/22846/79812/2247/406989/442909
BP	GO:0090288	negative regulation of cellular response to growth factor stimulus	159	0.542106	1.62591	0.000314794	0.0206996	0.0198739	7415	tags=33%, list=20%, signal=27%	406889/574408/406904/10816/406951/406950/6423/10563/1634/64102/26585/11117/25960/348093/23213/54829/64388/91851/9353/7043/2200/406949/81792/94031/390598/10252/6422/406888/7057/652991/5654/7041/79674/114990/8646/4036/9573/183/4681/8321/4052/7049/164656/406890/375387/7048/753/1149/90993/79812/7471/442909/10272
BP	GO:0007204	positive regulation of cytosolic calcium ion concentration	316	0.539154	1.7286	6.48171e-07	8.87357e-05	8.51962e-05	6731	tags=38%, list=18%, signal=31%	406904/477/845/90070/931/5350/114/6363/930/643/5024/10563/5737/3814/116/3356/775/6366/286530/1901/2841/729230/111/57158/1235/2904/185/783/1233/1910/2847/27334/187/9472/552/5156/9002/1909/2846/5732/1043/6346/4308/287/7852/2147/2829/2840/2780/4887/196541/5788/10800/6262/1237/10268/5021/3596/7070/3357/2357/6869/5739/201140/7225/406977/5745/2828/2359/728/1524/89869/719/1756/2149/5733/948/2587/7224/84…
BP	GO:1901342	regulation of vasculature development	383	0.535145	1.74581	9.56409e-08	1.40122e-05	1.34533e-05	7243	tags=37%, list=20%, signal=30%	406889/574408/406904/406999/1215/4879/126393/354/93649/406951/406950/6423/5740/64094/406930/10563/1634/64102/574453/55273/11117/25960/57381/100506013/3569/729/729230/23213/56999/100187716/2658/185/407034/406949/358/187/664616/7075/6678/2627/26051/6356/1003/8038/693225/84432/641700/7010/6369/406932/7058/7852/5176/947/407030/3586/2277/6422/406888/7057/57608/140862/10365/51378/27329/406977/407032/36…
BP	GO:0030336	negative regulation of cell migration	300	0.534618	1.71229	2.94193e-06	0.000361295	0.000346883	7243	tags=33%, list=20%, signal=26%	574474/574408/442890/407000/93649/406951/406950/3036/6423/26228/406930/10563/1634/406918/127435/6370/574453/26585/11117/6366/1281/9370/407046/2841/23213/56999/2658/9353/406949/7075/4208/9750/80031/693225/5592/1809/406932/6387/5176/7168/90865/7070/6422/7057/10891/11009/51378/4345/407032/574444/90627/6781/6910/1524/3488/10395/114757/574434/11240/54567/4286/94/8646/6347/8434/104/28984/653/347/4223/1…
MF	GO:0150100	RNA binding involved in posttranscriptional gene silencing	194	0.533793	1.63599	0.000206034	0.0150929	0.0144909	2799	tags=23%, list=8%, signal=22%	574473/574474/574462/406901/768212/406889/574408/407053/407023/574463/406904/574461/442890/574486/574467/574475/574465/407000/574488/406999/574497/574493/574476/724024/100126316/406951/574480/574469/406950/406895/100126310/406930/406954/406918/574453/406956/407046/100187716/407036/407034/407020/406949/442918/664616/100302214
MF	GO:1903231	mRNA binding involved in posttranscriptional gene silencing	194	0.533793	1.63599	0.000206034	0.0150929	0.0144909	2799	tags=23%, list=8%, signal=22%	574473/574474/574462/406901/768212/406889/574408/407053/407023/574463/406904/574461/442890/574486/574467/574475/574465/407000/574488/406999/574497/574493/574476/724024/100126316/406951/574480/574469/406950/406895/100126310/406930/406954/406918/574453/406956/407046/100187716/407036/407034/407020/406949/442918/664616/100302214
CC	GO:0016442	RISC complex	420	0.532866	1.74267	4.72116e-08	7.30119e-06	7.00996e-06	3222	tags=26%, list=9%, signal=24%	574473/574474/574462/574482/406901/100302209/406889/574408/100126345/406909/406993/100302265/407053/407023/100313923/100422886/442911/574463/406931/574485/100500852/574472/100313838/494334/406904/574461/100423006/100302123/442890/574466/574484/574486/574460/574467/574475/574468/574481/574465/407000/574488/406999/574494/574490/574497/693203/723779/406998/574493/574487/574479/100126319/574476/57449…
CC	GO:0031332	RNAi effector complex	420	0.532866	1.74267	4.72116e-08	7.30119e-06	7.00996e-06	3222	tags=26%, list=9%, signal=24%	574473/574474/574462/574482/406901/100302209/406889/574408/100126345/406909/406993/100302265/407053/407023/100313923/100422886/442911/574463/406931/574485/100500852/574472/100313838/494334/406904/574461/100423006/100302123/442890/574466/574484/574486/574460/574467/574475/574468/574481/574465/407000/574488/406999/574494/574490/574497/693203/723779/406998/574493/574487/574479/100126319/574476/57449…
BP	GO:0070663	regulation of leukocyte proliferation	220	0.532479	1.65228	9.21119e-05	0.00776996	0.00746003	9284	tags=45%, list=25%, signal=34%	2255/128506/933/1178/6363/23495/115352/26585/26279/406956/3569/160365/729230/2615/115650/3479/959/4208/7292/944/1880/6352/695/5788/407030/3586/3596/3071/51237/912/7412/54440/3593/940/4332/7356/4004/59067/4773/10148/79679/11151/6693/916/26191/64926/3952/923/3568/10288/920/50943/941/84868/11314/3115/7293/10673/3620/3559/942/1604/10859/7305/7940/3718/7048/3109/199/2213/6355/246778/10457/3572/11326/9…
BP	GO:0060402	calcium ion transport into cytosol	155	0.532226	1.59417	0.000684772	0.0359656	0.034531	6700	tags=30%, list=18%, signal=25%	406904/477/845/90070/931/5350/6363/930/5024/3356/775/6366/57158/2904/187/9472/9002/4308/287/2147/196541/5788/6262/10268/3596/7070/3357/201140/1756/2149/4283/7222/11151/6546/57214/117/6547/1234/623/728215/920/3708/3932/1236/5027/1193/22821
BP	GO:0051480	regulation of cytosolic calcium ion concentration	354	0.530858	1.72168	3.39837e-07	4.72997e-05	4.5413e-05	6731	tags=36%, list=18%, signal=30%	406904/477/845/90070/931/5350/5023/114/6363/930/643/5024/10563/5737/3814/3741/116/3356/775/6366/286530/1901/2841/729230/111/797/57158/1235/2904/185/783/1233/1910/2847/27334/187/9472/552/3062/5156/9002/1909/2846/5732/1043/6346/4308/287/7852/2147/2829/2840/2780/4887/7223/196541/5788/10800/6262/1237/10268/5021/3596/7070/3357/2357/6869/5739/57113/201140/7225/406977/5745/2828/2359/728/1524/89869/719/1…
BP	GO:0050670	regulation of lymphocyte proliferation	206	0.530748	1.63667	0.000210873	0.0153131	0.0147023	9284	tags=45%, list=25%, signal=33%	2255/933/1178/6363/23495/115352/26279/3569/160365/729230/2615/115650/3479/959/4208/7292/944/1880/6352/695/5788/407030/3586/3596/3071/51237/912/7412/54440/3593/940/4332/7356/4004/59067/4773/10148/79679/11151/6693/916/26191/64926/3952/923/10288/920/50943/941/84868/11314/3115/7293/10673/3620/3559/942/1604/10859/7305/7940/3718/7048/3109/199/2213/246778/10457/3572/11326/952/3113/596/7133/683/30835/866…
BP	GO:0032944	regulation of mononuclear cell proliferation	207	0.528841	1.63186	0.000178343	0.0135395	0.0129994	9284	tags=44%, list=25%, signal=33%	2255/933/1178/6363/23495/115352/26279/3569/160365/729230/2615/115650/3479/959/4208/7292/944/1880/6352/695/5788/407030/3586/3596/3071/51237/912/7412/54440/3593/940/4332/7356/4004/59067/4773/10148/79679/11151/6693/916/26191/64926/3952/923/10288/920/50943/941/84868/11314/3115/7293/10673/3620/3559/942/1604/10859/7305/7940/3718/7048/3109/199/2213/246778/10457/3572/11326/952/3113/596/7133/683/30835/866…
BP	GO:0050870	positive regulation of T cell activation	201	0.526377	1.62568	0.000216333	0.0153173	0.0147063	9025	tags=42%, list=25%, signal=32%	6363/7704/6366/151888/3569/160365/729230/115650/3479/959/7292/6352/939/5788/407030/7070/9840/3071/912/7412/54440/1960/3593/940/3575/59067/921/6347/2736/10125/10148/3142/79679/11151/916/64926/3952/923/11006/10288/9402/920/3932/1236/29851/50943/146850/941/84868/3115/10673/3559/942/1604/10859/5133/3718/7048/2534/114548/3109/199/8600/3572/140885/100528032/3113/10326/7409/30835/3565/81704/864/80380/34…
BP	GO:1903039	positive regulation of leukocyte cell-cell adhesion	215	0.525118	1.6275	0.000216434	0.0153173	0.0147063	8739	tags=40%, list=24%, signal=31%	6363/7704/6366/151888/3569/160365/729230/115650/8013/3479/1991/959/7292/6352/939/5788/407030/7070/9840/3071/912/7412/54440/1960/3593/940/3575/59067/921/6347/2736/10125/10148/3142/79679/11151/916/64926/3952/923/11006/3689/10288/9402/920/3932/1236/29851/50943/146850/941/84868/3115/10673/3559/2113/942/1604/10859/5133/3718/7048/2534/114548/3109/199/8600/3383/3572/140885/100528032/3113/10326/7409/3083…
BP	GO:0001936	regulation of endothelial cell proliferation	161	0.523158	1.57129	0.00105689	0.0492558	0.0472911	6609	tags=35%, list=18%, signal=29%	574408/442890/406951/406950/406918/64102/574453/100506013/23213/2658/185/407034/406949/187/7472/664616/6678/4208/26051/8854/6356/7010/6369/6387/3690/3164/407030/3586/2277/3357/7057/57608/654/1960/7060/3791/2324/574434/8828/54567/2321/8291/94/6347/28984/1232/3952/5155/5587/4804/406913/10000/8742/407054/2260/619552
BP	GO:0002699	positive regulation of immune effector process	217	0.522892	1.62179	0.000162146	0.0125573	0.0120564	8988	tags=32%, list=25%, signal=24%	574473/574461/2208/6363/26228/911/3569/51744/729/729230/8013/2294/7292/259197/5225/695/114836/90865/5788/4049/3596/3929/51237/912/54440/3593/913/5950/3554/10417/4068/718/940/8832/59067/2865/948/910/10125/3142/56253/3689/25818/50943/5027/2207/941/11314/7293/942/10859/7305/114548/3109/3162/909/100528032/10666/7409/8807/3565/8482/100141515/972/3558/30817/30009/3594/2268
BP	GO:2000146	negative regulation of cell motility	315	0.522828	1.67725	3.99171e-06	0.00047621	0.000457215	7243	tags=32%, list=20%, signal=26%	574474/574408/442890/407000/93649/406951/406950/3036/6423/26228/406930/10563/1634/406918/127435/6370/574453/26585/11117/6366/1281/9370/407046/2841/23213/56999/2658/9353/406949/7075/4208/9750/80031/693225/5592/1809/406932/6387/5176/7168/90865/7070/6422/7057/10891/11009/51378/4345/407032/574444/90627/6781/6910/1524/3488/10395/114757/574434/7454/11240/54567/4286/94/8646/6347/8434/104/28984/653/9104/…
BP	GO:0060401	cytosolic calcium ion transport	172	0.521644	1.58293	0.00104404	0.048982	0.0470282	7006	tags=29%, list=19%, signal=24%	406904/477/845/90070/931/5350/6363/930/5024/3356/775/6366/57158/2904/187/9472/9002/4308/287/2147/196541/5788/6262/10268/3596/7070/3357/201140/1756/2149/4283/7222/11151/6546/57214/492/117/6547/1234/623/728215/920/3708/3932/1236/5027/1193/22821/8787/2534
BP	GO:0001935	endothelial cell proliferation	176	0.518496	1.57788	0.00094038	0.0448749	0.043085	7330	tags=35%, list=20%, signal=28%	574408/442890/406951/406950/406918/64102/574453/100506013/23213/2658/185/407034/406949/187/7472/664616/6678/4208/26051/8854/6356/7010/6369/6387/947/3690/3164/407030/3586/2277/3357/7057/57608/654/1960/7060/3791/2324/574434/8828/54567/2321/8291/94/6347/28984/1232/3952/5155/5587/4804/406913/10000/8742/407054/2260/619552/3162/22846/2247/4017/442909
BP	GO:0071560	cellular response to transforming growth factor beta stimulus	246	0.515017	1.61538	0.000141437	0.0115798	0.0111179	7330	tags=27%, list=20%, signal=22%	406889/10816/8483/7044/93649/11117/1281/8516/7123/54829/2615/7043/1278/2200/406949/7472/1277/5139/10631/7122/4208/6935/1003/2331/94031/10979/390598/407030/6422/406888/7057/10891/8200/406959/27063/652991/5654/1284/7041/50507/79674/1524/114990/6660/80310/94/5179/4015/1601/5138/2662/407029/1906/4052/7049/2022/2348/406890/27122/375387/7048/753/4053/2534/1149/7471/442909
BP	GO:0010594	regulation of endothelial cell migration	207	0.512126	1.58028	0.000776389	0.039058	0.0375	7330	tags=32%, list=20%, signal=26%	406889/574408/442890/8823/406951/406950/64094/10563/1634/406918/574453/25960/57381/56999/2658/9353/406949/664616/6678/4208/693225/7010/5176/3690/406888/7057/57608/51378/406977/90627/6781/3791/2324/2246/407035/574434/4846/8828/54567/94/28984/4223/5155/8613/5587/183/574508/406913/6915/9734/407029/10000/2822/1906/2260/619552/2113/5764/285/406942/3162/22846/79812/2247/406989/442909
BP	GO:0002685	regulation of leukocyte migration	191	0.511637	1.56402	0.000821271	0.0405825	0.0389637	8151	tags=40%, list=22%, signal=31%	6363/26228/10563/6370/6403/26585/11117/6366/3569/2841/729230/1235/9353/1991/64805/9750/6346/2155/6369/6352/6387/90865/5919/2277/7070/7057/3071/3929/4345/7060/3554/83483/728/1524/1908/80310/83700/11240/284340/719/8291/6347/653/2621/2833/6693/347/148823/1843/56833/623/4681/1230/131450/1236/2358/1906/1240/11314/7941/5054/5764/54209/4354/3162/199/3383/6355/100528032/4323/683/63940/6846/23143/257144/8…
BP	GO:0090287	regulation of cellular response to growth factor stimulus	281	0.511202	1.62515	8.7189e-05	0.00750635	0.00720693	7660	tags=34%, list=21%, signal=27%	406889/574408/406904/2255/10816/8823/93649/406951/4916/406950/6423/2719/6424/64094/10563/1634/64102/26585/11117/25960/348093/8516/23213/54829/64388/100187716/2658/91851/6425/9353/7043/2200/406949/81792/6935/1003/94031/406932/390598/3690/407030/10252/6422/406888/7057/57608/8200/55816/3678/652991/5654/11167/7041/79674/2246/114990/79652/2321/94/8646/4015/4036/7448/9573/1601/56975/5579/183/4681/64399…
BP	GO:0055074	calcium ion homeostasis	468	0.510813	1.68581	7.67598e-08	1.14468e-05	1.09902e-05	7220	tags=34%, list=20%, signal=28%	406904/477/845/90070/931/5350/5023/114/6363/930/643/6358/5024/10563/5737/3814/3741/6444/5967/116/3356/284612/775/6366/286530/1901/2841/729230/111/797/57158/1235/2904/185/783/1233/1991/1910/2847/27334/187/9472/552/3062/5156/9002/1909/2846/5732/6356/1003/1043/6346/309/4308/287/6368/7852/2147/6352/6387/2829/2840/2780/4887/7223/196541/5788/10800/6262/1237/10268/5021/3596/7070/3357/2357/6869/25769/573…
BP	GO:0071559	response to transforming growth factor beta	252	0.51038	1.60625	0.000178135	0.0135395	0.0129994	7015	tags=26%, list=19%, signal=21%	406889/10816/8483/7044/93649/11117/1281/8516/7123/54829/2615/7043/1278/2200/406949/7472/1277/5139/10631/7122/4208/6935/1003/2331/94031/10979/390598/407030/6422/406888/7057/10891/8200/406959/27063/652991/5654/1284/7041/50507/79674/1524/114990/25878/6660/80310/94/5179/4015/1601/5138/2662/407029/1906/4052/7049/2022/2348/406890/27122/375387/7048/753/4053/2534/1149
BP	GO:0090092	regulation of transmembrane receptor protein serine/threonine kinase signaling pathway	236	0.510276	1.59065	0.000224195	0.0157018	0.0150755	7589	tags=31%, list=21%, signal=24%	406889/2255/10816/8483/7044/93649/6423/2719/6424/26585/11117/348093/8516/23213/54829/64388/2658/91851/6425/7043/2200/406949/6935/1003/94031/406932/390598/57057/407030/83729/6422/406888/7057/8200/654/652991/5654/11167/7041/79674/114990/94/8646/4015/4036/653/9573/1601/353500/2662/9210/4681/8321/4052/25937/7049/164656/2022/2348/406890/27122/375387/3611/7048/753/1149/3624/7471/442909/10272/11030/1248…
BP	GO:0045785	positive regulation of cell adhesion	399	0.510047	1.66668	1.59101e-06	0.000201311	0.000193281	8937	tags=39%, list=25%, signal=29%	5645/6363/22915/25890/6423/10562/64094/7704/10563/3381/6370/11117/6366/55679/151888/3569/160365/729230/115650/8013/151887/3479/78986/1991/5212/1842/1295/64805/2294/959/1758/7292/7010/6352/6387/4887/939/7168/4680/5788/407030/3586/7070/6422/9840/3071/912/7412/54440/1960/3593/3678/3791/940/2335/91663/1307/3575/2316/59067/8291/921/948/8646/57091/6347/7448/7052/10085/2736/10125/55083/10148/3142/79679/…
BP	GO:0040013	negative regulation of locomotion	347	0.508938	1.6457	7.4055e-06	0.000871033	0.000836289	7243	tags=30%, list=20%, signal=24%	574474/574408/442890/407000/93649/406951/406950/3036/6423/26228/406930/10563/1634/406918/127435/6370/574453/26585/11117/6366/1281/9370/407046/2841/23213/56999/2658/9353/1991/406949/7075/4208/9750/80031/693225/5592/1809/406932/6387/5176/7168/90865/56920/7070/223117/6422/7057/10891/11009/51378/4345/407032/574444/90627/6781/6910/1524/3488/10395/114757/574434/7454/11240/54567/4286/94/8646/6347/8434/1…
BP	GO:0006874	cellular calcium ion homeostasis	455	0.508596	1.67579	9.75502e-08	1.40456e-05	1.34853e-05	6731	tags=33%, list=18%, signal=27%	406904/477/845/90070/931/5350/5023/114/6363/930/643/6358/5024/10563/5737/3814/3741/116/3356/284612/775/6366/286530/1901/2841/729230/111/797/57158/1235/2904/185/783/1233/1991/1910/2847/27334/187/9472/552/3062/5156/9002/1909/2846/5732/6356/1003/1043/6346/309/4308/287/6368/7852/2147/6352/6387/2829/2840/2780/4887/7223/196541/5788/10800/6262/1237/10268/5021/3596/7070/3357/2357/6869/25769/5739/57113/20…
BP	GO:1902806	regulation of cell cycle G1/S phase transition	189	0.504576	1.54537	0.00106168	0.0492558	0.0472911	1592	tags=8%, list=4%, signal=8%	574462/442890/574467/574465/2255/574493/100126316/406951/574480/406950/2273/406930/3741/11170/574453
BP	GO:0051924	regulation of calcium ion transport	247	0.503761	1.58185	0.000225627	0.0157018	0.0150755	6525	tags=29%, list=18%, signal=24%	406904/477/845/90070/5350/2641/5023/930/4638/5024/2669/150/115352/775/815/2916/57158/783/5159/2847/64805/187/9472/9002/2864/5957/3603/287/7852/2147/6352/6387/196541/5142/6262/2259/10268/3596/7070/201140/7225/6781/353514/8832/4846/2775/11027/1756/8291/2149/6347/4283/7222/9104/11151/6546/57214/5999/5155/117/183/623/10288/920/135/1230/5294/785/5027/7439/1193
BP	GO:0030595	leukocyte chemotaxis	217	0.503465	1.56153	0.000577946	0.0319631	0.0306882	8719	tags=44%, list=24%, signal=34%	1269/6363/643/6358/26228/10563/6370/26585/6366/3569/1901/2841/729230/1235/9353/6360/1910/9023/9750/1880/6356/3603/6346/2155/6369/6368/7852/6352/6387/5142/503618/5919/3586/2277/7057/3672/3071/3929/7060/6359/728/1908/83700/11240/284340/2321/719/8291/6347/4283/11151/2621/2833/1843/5155/56833/1234/6362/3689/4681/120425/1230/1236/5294/2358/1906/9420/1240/2207/6349/3577/7941/5054/5764/4354/1441/199/860…
BP	GO:0051271	negative regulation of cellular component movement	350	0.503211	1.62764	1.0217e-05	0.00112266	0.00107788	7243	tags=30%, list=20%, signal=24%	574474/574408/442890/407000/93649/406951/406950/3036/6423/26228/406930/10563/1634/406918/127435/6370/574453/26585/11117/6366/1281/9370/407046/2841/23213/56999/2658/9353/406949/7075/4208/9750/80031/693225/5592/1809/406932/6387/5176/7168/90865/56920/7070/223117/6422/7057/10891/11009/51378/4345/407032/574444/90627/6781/6910/1524/3488/10395/114757/574434/7454/11240/54567/4286/94/8646/6347/8434/104/28…
BP	GO:0007160	cell-matrix adhesion	219	0.50198	1.55627	0.000703657	0.0367265	0.0352616	10852	tags=46%, list=30%, signal=32%	10580/6370/11170/11117/6366/22801/1281/8516/25992/4921/56999/3679/2042/9358/10516/1842/81792/10631/8499/7010/5175/10979/947/4680/3690/4585/7070/6422/7057/3672/7412/27329/8515/401827/3791/2335/10395/50509/1307/83700/3683/349633/94/948/7448/916/347/22795/1305/54749/2824/3689/64098/1236/340533/5054/10391/4035/3611/4811/10232/1012/87/5328/4323/8910/9723/596/683/7402/79834/146183/7414/3685/88/6376/882…
BP	GO:0019932	second-messenger-mediated signaling	436	0.500756	1.64186	9.04102e-07	0.000120389	0.000115587	6576	tags=32%, list=18%, signal=26%	406904/477/845/90070/3973/155/4879/5350/2641/933/114/283383/3630/643/5024/2492/5737/150/6444/6344/116/6403/775/51778/81285/55273/4158/29995/2981/729230/111/797/57158/10231/5997/1235/2904/185/1233/3479/1910/358/64805/187/9472/4761/552/64123/10203/5139/5732/10267/287/5592/7852/2829/695/120793/50852/4887/6401/56246/5788/6262/1237/10268/10149/58529/3357/196883/7057/2357/120892/7412/5739/1827/108/5745…
BP	GO:0031424	keratinization	223	0.500425	1.55866	0.000911445	0.0437441	0.0419993	2337	tags=23%, list=6%, signal=22%	140258/337879/337963/284827/337970/337975/337966/337880/85293/199834/85294/388818/337973/337976/3891/8687/337974/337959/81872/337882/81850/83902/100132386/643812/728224/337978/147183/85290/3887/83895/643803/728255/81871/3890/337971/653240/353139/83900/83901/85291/3892/85289/440021/81870/337972/83897/84616/85280/81851/337960/8689/353288
BP	GO:0043542	endothelial cell migration	250	0.499794	1.57041	0.000273623	0.0185774	0.0178364	7496	tags=32%, list=21%, signal=25%	406889/574408/442890/8823/406951/406950/64094/10563/1634/406918/574453/26585/25960/57381/56999/2658/9353/406949/664616/6678/4208/693225/7010/5175/5176/161198/3690/3164/2191/406888/7057/57608/51378/1960/406977/90627/6781/3791/2324/2246/407035/574434/4846/8828/54567/94/28984/4223/5155/8613/5587/183/574508/3689/406913/6915/9734/407029/10000/2822/1906/8742/2260/154796/619552/54345/2113/5764/285/40694…
MF	GO:0005539	glycosaminoglycan binding	222	0.499717	1.55592	0.000423082	0.0247074	0.0237219	7575	tags=42%, list=21%, signal=33%	5968/2255/340419/2252/1511/5549/25890/7148/64094/11095/5322/10563/1634/5967/84870/3507/6403/26279/1301/130120/284654/7123/5068/23213/6649/64388/83716/151887/9353/1991/2200/5212/1842/10631/1462/55576/7130/654429/1289/309/1809/1311/6368/7058/2147/5788/60484/3512/6422/7057/9510/27329/11096/7060/6359/11167/633/2335/50509/2246/8828/6586/8646/3990/7448/57214/200879/5118/176/1833/1305/26/26032/133584/51…
BP	GO:0022409	positive regulation of cell-cell adhesion	252	0.498966	1.57033	0.000394154	0.0235299	0.0225913	8739	tags=39%, list=24%, signal=30%	6363/7704/10563/6366/151888/3569/160365/729230/115650/8013/3479/1991/959/7292/6352/939/4680/5788/407030/3586/7070/9840/3071/912/7412/54440/1960/3593/940/3575/59067/921/6347/2736/10125/55083/10148/3142/79679/11151/916/64926/3952/8613/923/11006/3689/10288/9402/920/3932/1236/29851/50943/146850/941/84868/3115/10673/3559/2113/942/1604/10859/5133/3718/7048/2534/114548/10630/3109/199/8600/3383/10272/357…
BP	GO:0006936	muscle contraction	355	0.492439	1.59565	2.50945e-05	0.00249481	0.00239529	6773	tags=34%, list=19%, signal=28%	406904/4629/70/477/1674/845/1129/1264/5350/72/126393/25802/5023/23336/6442/93649/10580/59/4638/6865/5024/150/10398/3741/6444/29119/3356/140947/8736/775/10324/23704/4660/23213/6336/1410/5997/8912/783/407034/4635/1910/800/29765/7169/10203/6870/2702/84676/3778/388428/1909/3764/92241/309/287/5592/1311/7852/4621/4887/7168/3760/57057/5142/6262/5021/7111/6752/3357/3672/6869/3752/29895/1837/6781/2982/190…
BP	GO:0010632	regulation of epithelial cell migration	269	0.491228	1.55137	0.000521564	0.0296298	0.0284479	7330	tags=28%, list=20%, signal=22%	406889/574408/442890/2255/8823/2252/406951/406950/64094/10563/1634/406918/4318/574453/25960/57381/56999/2658/1235/9353/406949/664616/6678/4208/693225/7010/5176/3690/406888/7057/57608/51378/406977/90627/6781/3791/2324/2246/407035/574434/4846/8828/5168/54567/94/28984/4223/5155/8613/5587/10982/183/574508/406913/6915/9734/407029/10000/2822/1906/152007/2260/619552/2113/5764/285/7048/406942/3162/22846/…
BP	GO:0009913	epidermal cell differentiation	354	0.486563	1.57802	3.82149e-05	0.00362651	0.00348185	2337	tags=17%, list=6%, signal=16%	140258/337879/337963/389207/284827/337970/337975/337966/337880/85293/199834/85294/388818/337973/337976/3891/8687/5459/474/337974/337959/81872/337882/81850/83902/100132386/643812/728224/7399/337978/147183/85290/3887/83895/643803/728255/7401/81871/3890/337971/653240/6424/353139/83900/83901/85291/3892/85289/440021/81870/337972/1513/83897/84616/130120/85280/81851/5068/337960/8689/353288
BP	GO:0050863	regulation of T cell activation	312	0.484415	1.55394	0.000146522	0.0118796	0.0114058	9306	tags=41%, list=26%, signal=31%	1178/6363/7704/6366/26279/151888/3569/160365/729230/2615/115650/3479/959/1840/7292/9750/944/6935/6352/27240/939/5788/54900/3662/407030/3586/7070/9840/3071/912/7412/54440/1960/3593/10875/940/57864/7356/3575/4004/59067/921/6347/4773/56603/2736/10125/10148/3142/79679/11151/6693/916/26191/64926/3952/923/11006/10288/9402/920/3932/135/201633/1236/914/29851/50943/146850/941/84868/11314/3115/10673/3620/3…
BP	GO:0060326	cell chemotaxis	294	0.482631	1.54303	0.000257989	0.0176596	0.0169552	8719	tags=43%, list=24%, signal=33%	8823/1269/406951/6363/406950/643/6358/26228/64094/10563/6370/26585/6366/3569/1901/2841/729230/1235/185/1233/9353/6360/5159/1910/5156/9023/9750/1880/6356/3603/641517/6346/2155/6369/6368/7852/6352/6387/2829/3164/5142/1237/503618/5919/3586/2047/2277/7057/3672/3071/3929/7412/1960/7060/6359/3791/728/1524/1908/2246/80310/83700/11240/284340/2321/719/8291/4015/6347/4283/51411/1232/11151/2621/2833/1843/12…
BP	GO:0072503	cellular divalent inorganic cation homeostasis	490	0.480593	1.59183	1.54308e-06	0.00019825	0.000190342	8074	tags=36%, list=22%, signal=29%	406904/477/845/90070/931/5350/5023/283375/114/6363/930/643/6358/5024/10563/5737/3814/3741/116/3356/284612/775/6366/286530/1901/2841/729230/111/797/57158/1235/2904/185/783/1233/1991/1910/2847/27334/187/9472/552/3062/5156/9002/1909/2846/5732/6356/1003/4496/1043/6346/309/4308/287/6368/7852/2147/6352/6387/2829/2840/2780/4887/7223/196541/5788/10800/6262/1237/10268/5021/3596/7070/3357/2357/6869/25769/5…
BP	GO:1903037	regulation of leukocyte cell-cell adhesion	299	0.47871	1.53336	0.000329819	0.0211734	0.0203289	8885	tags=39%, list=24%, signal=30%	6363/7704/6370/6366/26279/151888/3569/160365/729230/2615/115650/8013/3479/1991/959/1840/7292/9750/6352/6387/939/5788/54900/407030/3586/7070/9840/3071/912/7412/54440/1960/3593/10875/940/407035/7356/3575/59067/921/6347/2736/10125/10148/3142/79679/11151/6693/916/26191/64926/3952/923/11006/3689/10288/9402/920/3932/135/201633/1236/29851/50943/146850/941/84868/11314/3115/10673/3620/3559/79626/2113/942/…
BP	GO:0090130	tissue migration	337	0.478231	1.54553	8.91034e-05	0.00759289	0.00729002	7496	tags=28%, list=21%, signal=23%	406889/574408/442890/70/2255/72/8823/2252/406951/406950/59/64094/10563/1634/406918/4318/574453/26585/25960/57381/100506013/56999/2658/1235/9353/406949/2294/664616/6678/4208/693225/7010/5175/5176/161198/3690/3164/25959/2191/406888/7057/57608/51378/1960/406977/9839/90627/6781/3791/2324/2246/407035/574434/4846/8828/5168/54567/94/28984/4223/5155/8613/5587/10982/183/574508/3689/406913/6915/9734/407029…
BP	GO:0070661	leukocyte proliferation	296	0.477784	1.52667	0.000278247	0.0187391	0.0179916	8769	tags=40%, list=24%, signal=31%	1380/2255/931/128506/933/1178/6363/930/973/23495/115352/202309/26585/3446/26279/406956/3569/160365/729230/2615/115650/3479/2322/959/4208/7292/944/1880/6352/695/90865/5788/407030/3586/3596/4883/3071/51237/912/7412/4064/54440/3593/1794/940/4332/146433/7356/3575/1191/4004/59067/4773/10148/79679/11151/6693/916/26191/64926/3952/1436/923/3568/10288/920/5294/50943/5027/941/84868/11314/3115/7293/10673/36…
BP	GO:0030216	keratinocyte differentiation	301	0.476643	1.52846	0.000303187	0.0200946	0.019293	2337	tags=18%, list=6%, signal=17%	140258/337879/337963/284827/337970/337975/337966/337880/85293/199834/85294/388818/337973/337976/3891/8687/337974/337959/81872/337882/81850/83902/100132386/643812/728224/337978/147183/85290/3887/83895/643803/728255/81871/3890/337971/653240/353139/83900/83901/85291/3892/85289/440021/81870/337972/1513/83897/84616/130120/85280/81851/5068/337960/8689/353288
CC	GO:0098857	membrane microdomain	315	0.473295	1.51835	0.000440152	0.0253497	0.0243386	7496	tags=27%, list=21%, signal=22%	477/931/5023/6442/10580/6517/114/930/973/5740/5024/3741/3356/23017/1901/8436/4099/23213/4118/90249/1910/4973/64805/9472/3778/962/3738/287/7010/5175/695/7143/6401/7223/5788/2047/7070/3672/120892/4640/108/83483/3791/79054/5244/10395/91663/4846/5348/7462/1756/8291/2149/948/7224/25999/6404/1268/6014/117/3753/2824/3689/284119/3937/23180/920/3932/2040/59272/914/5577/112464/55243/1604/6530/7048/2534/106…
CC	GO:0045121	membrane raft	314	0.471494	1.51201	0.000414126	0.0243547	0.0233833	7496	tags=27%, list=21%, signal=22%	477/931/5023/6442/10580/6517/114/930/973/5740/5024/3741/3356/23017/1901/8436/4099/23213/4118/90249/1910/4973/64805/9472/3778/962/3738/287/7010/5175/695/7143/6401/7223/5788/2047/7070/3672/120892/4640/108/83483/3791/79054/5244/10395/91663/4846/5348/7462/1756/2149/948/7224/25999/6404/1268/6014/117/3753/2824/3689/284119/3937/23180/920/3932/2040/59272/914/5577/112464/55243/1604/6530/7048/2534/10630/31…
CC	GO:0098802	plasma membrane signaling receptor complex	287	0.470538	1.50177	0.000708599	0.0367547	0.0352887	6716	tags=41%, list=18%, signal=34%	6969/3359/7018/10580/974/973/11117/22801/9177/3569/8516/28647/3679/28660/2904/9358/28644/10203/28582/28616/28658/28563/28671/28609/28558/28594/28589/28569/10267/28640/28672/1439/28603/2892/28648/50852/3690/3681/28576/10268/28581/28575/28614/28619/28653/28577/28611/28567/28693/3672/28670/28666/28691/28677/8515/2901/28674/6956/28657/28682/3678/28568/28676/28662/28602/28620/28592/28690/28684/28683/2…
BP	GO:0007159	leukocyte cell-cell adhesion	332	0.468034	1.50953	0.000378737	0.0232561	0.0223285	9306	tags=39%, list=26%, signal=30%	6363/7704/6370/6403/6366/26279/151888/3569/160365/729230/2615/115650/8013/3479/1991/959/1840/7292/9750/5175/6352/6387/6401/939/5788/54900/407030/3586/7070/9840/3071/912/7412/54440/1960/3593/3678/10875/940/1524/407035/7356/3575/3683/59067/921/6347/2736/10125/10148/6404/3142/79679/11151/6693/916/26191/64926/3952/923/11006/3689/10288/9402/920/3932/83706/135/201633/1236/29851/50943/146850/941/84868/1…
CC	GO:0098589	membrane region	327	0.466472	1.49949	0.000882738	0.042859	0.0411494	7496	tags=27%, list=21%, signal=21%	477/931/5023/6442/10580/6517/114/930/973/5740/5024/3741/3356/23017/1901/8436/4099/23213/4118/90249/1910/4973/64805/9472/3778/962/3738/287/7010/5175/695/7143/6401/7223/5788/2047/7070/3672/120892/4640/108/170370/83483/3791/79054/5244/10395/91663/4846/5348/7462/1756/8291/2149/948/7224/25999/6404/1268/6014/117/3753/2824/3689/284119/3937/23180/920/3932/2040/59272/914/5577/112464/55243/1604/6530/7048/2…
BP	GO:0003012	muscle system process	455	0.466361	1.53663	2.17435e-05	0.00218771	0.00210045	6773	tags=32%, list=19%, signal=26%	406904/4629/70/477/221476/1674/845/1129/1264/5350/72/126393/25802/5023/23336/6442/93649/140628/10580/9464/59/4638/6865/5024/150/10398/3741/6444/29119/3356/140947/8736/775/51778/29995/10324/23704/4660/23213/6336/1410/8013/5997/8912/783/3479/407034/4635/1910/800/29765/7169/406949/9472/10203/6870/2702/84676/3778/388428/1909/3764/4208/2627/92241/8470/309/287/5592/1311/7852/114907/4621/4887/389827/716…
BP	GO:0010631	epithelial cell migration	328	0.465641	1.49844	0.000331996	0.0211734	0.0203289	7496	tags=27%, list=21%, signal=22%	406889/574408/442890/2255/8823/2252/406951/406950/64094/10563/1634/406918/4318/574453/26585/25960/57381/56999/2658/1235/9353/406949/664616/6678/4208/693225/7010/5175/5176/161198/3690/3164/25959/2191/406888/7057/57608/51378/1960/406977/9839/90627/6781/3791/2324/2246/407035/574434/4846/8828/5168/54567/94/28984/4223/5155/8613/5587/10982/183/574508/3689/406913/6915/9734/407029/10000/2822/1906/152007/…
CC	GO:0043235	receptor complex	497	0.461359	1.53305	1.07368e-05	0.00115409	0.00110806	7065	tags=38%, list=19%, signal=31%	6969/1380/155/3359/7018/10580/4916/974/973/83416/5024/2492/2568/150/11117/22801/9177/3569/200959/8516/4921/28647/3679/28660/2042/2904/9358/5159/4973/28644/2322/2690/2565/10203/28582/5156/238/28616/28658/7075/28563/28671/28609/28558/28594/64109/28589/28569/10267/28640/28672/7010/1439/28603/2892/28648/50852/3690/3681/28576/10268/28581/28575/28614/28619/28653/2047/2561/28577/28611/28567/6098/28693/3…
BP	GO:0090132	epithelium migration	331	0.460737	1.48531	0.000656501	0.0353616	0.0339511	7496	tags=27%, list=21%, signal=22%	406889/574408/442890/2255/8823/2252/406951/406950/64094/10563/1634/406918/4318/574453/26585/25960/57381/100506013/56999/2658/1235/9353/406949/664616/6678/4208/693225/7010/5175/5176/161198/3690/3164/25959/2191/406888/7057/57608/51378/1960/406977/9839/90627/6781/3791/2324/2246/407035/574434/4846/8828/5168/54567/94/28984/4223/5155/8613/5587/10982/183/574508/3689/406913/6915/9734/407029/10000/2822/19…
BP	GO:0002683	negative regulation of immune system process	412	0.45975	1.50415	0.000233072	0.0160858	0.0154442	8881	tags=36%, list=24%, signal=27%	933/336/1269/3630/23495/26228/7704/2/9173/115352/116/6370/26585/145581/11117/6366/26279/1281/406956/9370/2841/729230/2615/9353/7043/2200/2294/1840/7292/9750/6387/695/10234/2840/90865/5788/54900/407030/3586/7070/6422/7057/4345/3593/5654/10875/4332/8832/1831/7356/11240/3575/671/221395/722/3112/6347/29909/9290/3142/79679/653/6693/26191/347/1843/1268/56833/11006/8530/10288/406911/4681/64092/197358/28…
BP	GO:0031589	cell-substrate adhesion	347	0.459062	1.48442	0.000582435	0.0319994	0.0307231	9102	tags=37%, list=25%, signal=28%	10580/22915/25890/10562/64094/6370/11170/11117/6366/55679/22801/1281/8516/25992/4921/56999/3679/2042/9358/151887/10516/5212/1842/1295/81792/2294/1277/10631/1758/8499/7010/5175/10979/4887/947/4680/7450/3690/2047/4585/7070/6422/7057/3672/7412/27329/8515/3678/84168/401827/3791/3339/2335/10395/91663/50509/1307/83700/3683/2316/349633/94/948/57091/7448/10085/10319/11151/2621/916/347/22795/2199/1305/547…
BP	GO:0007178	transmembrane receptor protein serine/threonine kinase signaling pathway	343	0.454686	1.46844	0.000621384	0.0336959	0.0323519	7589	tags=26%, list=21%, signal=21%	406889/2255/10816/8483/7044/283375/93649/6423/2719/6424/26585/55273/11117/1281/348093/8516/23213/54829/64388/2615/2658/91851/174/6425/7043/1278/2200/406949/7122/6935/1003/2331/94031/1311/406932/10979/390598/57057/6262/407030/83729/6422/406888/7057/8200/654/406959/652991/5654/11167/7041/79674/114990/4920/94/7431/8646/4015/4036/653/9573/1601/353500/2662/9210/4681/407029/8321/4052/170261/25937/7049/…
BP	GO:0022407	regulation of cell-cell adhesion	397	0.452849	1.48162	0.000352144	0.0221109	0.021229	9309	tags=37%, list=26%, signal=28%	6363/7704/10563/6370/6366/26279/151888/3569/160365/9370/729230/2615/115650/8013/3479/1991/959/394263/1840/7292/9750/5592/6352/6387/7143/939/4680/5788/54900/407030/3586/7070/9840/3071/654/912/7412/54440/1960/3593/10875/940/91663/407035/7356/3575/59067/140706/921/6347/2736/10125/55083/10148/28984/3142/79679/11151/6693/916/26191/64926/114897/3952/8613/923/11006/3689/10288/9402/920/3932/83706/135/201…
BP	GO:0010959	regulation of metal ion transport	387	0.451065	1.47626	0.00055693	0.0310062	0.0297694	7449	tags=29%, list=20%, signal=23%	406904/477/845/90070/5350/2641/5023/7018/3779/930/2273/4638/440699/5024/2669/150/3741/115352/53826/116/406875/3356/775/815/51297/23704/53828/126755/2916/57158/783/3788/5159/2847/64805/187/9472/9002/2864/5957/3603/287/7852/2147/6352/6387/482/81832/196541/5142/6262/2259/10268/3596/7070/201140/7225/6781/353514/1908/8832/102723475/4846/5348/2775/2316/11027/57520/1756/8291/2149/6347/4283/7222/9104/111…
CC	GO:0005925	focal adhesion	405	0.450479	1.47174	0.000396556	0.0235299	0.0225913	10625	tags=32%, list=29%, signal=23%	70/1264/171024/5239/10580/2273/4868/7145/2318/11170/55679/22801/165904/8516/4921/91624/9358/5159/85458/8470/309/7010/10979/5788/83478/3690/1465/23022/2191/7070/3672/9754/3678/23371/7041/50507/3339/57514/5244/4162/10395/2316/2321/7431/57091/91179/7052/4026/1601/10982/3689/9902/23768/64098/8321/9260/2037/2022/2934/10391/4035/3611/3371/1464/23767/3383/9590/1012/1266/126353/87/6840/5328/4323/79834/66…
BP	GO:0050678	regulation of epithelial cell proliferation	361	0.450086	1.46161	0.000881781	0.042859	0.0411494	6777	tags=25%, list=19%, signal=21%	574408/442890/90070/2255/2252/406951/406950/6423/2719/406918/5967/64102/574453/54959/55679/100506013/130120/5068/23213/2658/8013/185/3479/407034/1910/406949/187/7472/664616/6678/4208/26051/687/8854/6356/7010/6369/6352/6387/5176/58189/3690/3164/407030/3586/2277/6422/3357/7057/57608/2138/8200/654/93986/1960/2735/7060/5654/3791/2324/728/2246/574434/8828/7291/54567/2321/8291/94/6347/28984/1232/653/91…
BP	GO:0008544	epidermis development	459	0.448777	1.47993	0.000162398	0.0125573	0.0120564	2337	tags=14%, list=6%, signal=13%	140258/337879/337963/389207/284827/337970/337975/337966/337880/85293/199834/85294/388818/337973/337976/3891/8687/5459/474/337974/337959/2255/81872/337882/81850/83902/100132386/643812/728224/7399/2252/337978/147183/85290/3887/83895/643803/728255/7401/81871/3890/337971/653240/6424/353139/83900/83901/85291/3892/85289/440021/81870/337972/1513/83897/84616/130120/85280/81851/5068/337960/8689/353288
MF	GO:0003729	mRNA binding	452	0.447371	1.47354	0.000195307	0.0146938	0.0141077	2568	tags=11%, list=7%, signal=11%	574473/574474/574462/406901/768212/406889/574408/407053/407023/574463/406904/574461/442890/574486/574467/574475/574465/407000/574488/406999/574497/574493/574476/724024/100126316/146713/406951/574480/574469/406950/378951/406895/27254/100126310/406930/406954/406918/574453/221662/348093/406956/340529/645974/407046/64506/100187716/407036/407034/407020/406949/442918
CC	GO:0030055	cell-substrate junction	412	0.443121	1.44974	0.000798669	0.0399382	0.0383452	10625	tags=32%, list=29%, signal=23%	70/1264/171024/5239/10580/2273/4868/7145/2318/11170/55679/22801/165904/8516/4921/91624/9358/5159/85458/8470/309/7010/10979/5788/83478/3690/1465/23022/2191/7070/3672/9754/3678/23371/7041/50507/3339/57514/5244/4162/10395/2316/2321/1756/7431/57091/91179/7052/4026/1601/10982/3689/9902/23768/64098/8321/9260/2037/2022/2934/10391/4035/3611/3371/1464/23767/23676/3383/9590/1012/1266/126353/87/6840/5328/43…
BP	GO:0001667	ameboidal-type cell migration	438	0.441799	1.45064	0.000376356	0.0232561	0.0223285	7556	tags=27%, list=21%, signal=22%	406889/574408/442890/2255/8823/2252/406951/406950/3036/9464/2719/7145/64094/10563/1634/8929/406918/4318/574453/26585/25960/57381/100506013/4921/56999/2658/64321/1235/9353/1910/406949/64805/664616/6678/4208/80031/309/30812/693225/7010/5175/5176/161198/3690/3164/56920/25959/2191/223117/3357/406888/7057/57608/51378/1960/406977/9839/90627/6781/3791/2324/1908/2335/2246/407035/114757/574434/4846/8828/5…
BP	GO:0001819	positive regulation of cytokine production	457	0.434354	1.43261	0.000479667	0.0274363	0.0263419	8992	tags=32%, list=25%, signal=24%	336/199713/6363/3630/150/9173/116/91662/3495/3569/4060/9370/51744/729230/23213/4063/2658/115650/8013/1991/3394/959/10631/7292/64109/6346/3578/114836/57824/947/90865/5788/4049/5142/3662/3586/2219/3596/3357/7057/114899/120892/27190/3929/54440/4345/3593/149628/3554/10417/718/23643/4050/353514/2324/728/940/4332/26253/1191/284340/7291/11027/719/59067/93978/140706/2865/2149/948/10125/283420/10148/28984…
BP	GO:0071103	DNA conformation change	291	-0.446959	-1.4777	0.000842317	0.0413776	0.0397271	12445	tags=51%, list=34%, signal=34%	6046/401541/23198/85453/22893/1786/7311/84296/4175/9025/2074/3181/83983/4174/4152/2966/7978/6418/2967/2068/3070/55166/6832/54069/79019/4176/641/26993/7156/6233/5983/22985/79829/146059/80152/53615/10541/10595/1763/83990/54107/54892/9400/4331/8260/1788/22880/55839/5984/8208/4678/4676/23421/387103/2968/3508/7155/79913/83743/201161/64946/25842/5619/55723/284428/5888/23310/3065/11044/10051/5985/10036/…
BP	GO:0016072	rRNA metabolic process	224	-0.479648	-1.55434	0.000201831	0.015049	0.0144487	14877	tags=79%, list=41%, signal=47%	55006/9775/23016/51202/92345/51077/9277/54853/29063/9188/79066/10556/25983/404672/387338/6208/8886/6154/1662/54881/9790/55651/51118/11056/84294/4736/10969/10200/79033/51093/10775/115939/9136/23076/6229/11340/80135/29997/6125/51729/9221/9045/90121/27042/55813/6203/55127/79039/79922/117246/51018/79002/64963/54059/11157/29777/79863/55661/81875/81887/83732/6135/55720/6155/27341/4931/25926/28987/23195…
BP	GO:0006364	rRNA processing	213	-0.488046	-1.57761	0.000396687	0.0235299	0.0225913	14877	tags=80%, list=41%, signal=48%	55006/9775/23016/51202/92345/51077/9277/54853/29063/9188/79066/10556/25983/404672/387338/6208/8886/6154/1662/54881/9790/55651/51118/11056/84294/4736/10969/10200/79033/51093/10775/115939/9136/23076/6229/11340/80135/29997/6125/51729/9221/9045/90121/27042/55813/6203/55127/79039/79922/117246/51018/64963/54059/11157/29777/79863/55661/81875/81887/83732/6135/55720/6155/27341/4931/25926/28987/23195/5394/…
BP	GO:0042254	ribosome biogenesis	295	-0.492151	-1.63525	1.07794e-05	0.00115409	0.00110806	15090	tags=81%, list=41%, signal=48%	9326/55027/85865/6122/55006/51187/4869/9775/4927/23016/51202/92345/51077/9277/54853/29063/84231/54552/9188/55153/79066/83939/10556/25983/51121/404672/10153/51388/387338/6208/22868/8886/7514/64434/6154/1662/54881/9790/55651/6175/51118/11056/84294/4736/10969/10200/79033/51093/10775/115939/3921/26164/26149/9136/55003/14/90441/6147/23076/6229/11340/80135/29997/6125/51729/9221/9045/90121/27042/55813/6…
CC	GO:0098798	mitochondrial protein complex	246	-0.494533	-1.6223	4.07119e-05	0.00382005	0.00366768	15368	tags=78%, list=42%, signal=45%	84311/55669/506/84303/29090/293/55750/90580/54148/7416/4708/4731/135154/4697/27089/100287932/7384/514/1737/498/64968/539/55967/10295/10476/4716/5428/55101/65080/4714/131118/10105/51650/4695/10240/387338/23107/51318/4710/740/4729/29928/25813/84545/509/51021/432369/9868/4707/64981/4694/79135/84833/10939/78988/56922/7381/517/10989/6390/29074/92259/91574/9551/4725/518/26520/7818/9377/4722/29088/9801/…
MF	GO:0003735	structural constituent of ribosome	182	-0.496416	-1.57582	0.000427751	0.0248066	0.0238171	13850	tags=76%, list=38%, signal=47%	51650/10240/6208/51318/6154/740/6166/84545/51021/6175/6206/4736/64981/78988/51649/3921/6146/9349/140032/29074/92259/6147/6207/6229/6125/7311/7818/6176/9045/6203/29088/9801/220717/64963/29093/51081/11222/6135/60488/6155/116541/6224/6139/6233/28973/6129/6133/28998/6165/51023/6210/26589/6218/51258/6202/51373/56945/51073/6142/6171/64960/23521/6235/55168/6124/645683/64969/6204/6217/6156/93144/6128/638…
BP	GO:0034660	ncRNA metabolic process	454	-0.498332	-1.72994	1.40876e-08	2.3529e-06	2.25905e-06	14094	tags=70%, list=39%, signal=44%	79074/10556/25983/404672/55699/4234/79979/65080/51637/129563/387338/6208/8886/22929/51605/51493/124454/6154/1662/54881/54920/55152/123263/57604/80149/80746/60487/9790/112970/55651/83480/79587/51118/11056/84294/4736/10969/10200/79033/55250/51093/10775/115939/9136/56257/84881/9097/23076/144233/54514/6229/11340/23587/64172/80135/29997/9521/6125/51729/9221/6894/25896/114034/65123/55656/92105/161829/8…
BP	GO:0034470	ncRNA processing	379	-0.509551	-1.74087	5.7218e-08	8.68777e-06	8.34123e-06	14744	tags=74%, list=40%, signal=45%	23016/51202/92345/51077/116461/51531/283742/9277/54853/29063/10667/9188/79066/131965/79074/10556/25983/404672/4234/79979/65080/51637/387338/6208/8886/22929/51605/51493/6154/1662/54881/54920/123263/57604/80746/60487/9790/112970/55651/83480/51118/11056/84294/4736/10969/10200/79033/55250/51093/10775/115939/9136/84881/9097/23076/144233/6229/11340/23587/64172/80135/29997/6125/51729/9221/6894/25896/114…
BP	GO:0050907	detection of chemical stimulus involved in sensory perception	468	-0.513113	-1.78456	8.09592e-10	1.69023e-07	1.62281e-07	3870	tags=34%, list=11%, signal=31%	26494/50836/143496/403257/26539/390261/26338/79346/390151/219431/130075/80835/219858/390054/390162/79345/390883/219982/391211/79310/390059/391191/256892/284433/134083/79501/390064/4992/390649/119765/390058/341416/390067/338674/119774/219956/390053/282763/256148/79541/653166/441608/390437/79339/341152/26188/83756/135946/79289/150681/391196/390144/81282/390195/283365/122740/26476/390431/119692/1270…
BP	GO:0007608	sensory perception of smell	446	-0.518434	-1.79484	4.59207e-10	1.03644e-07	9.95102e-08	3870	tags=34%, list=11%, signal=31%	26494/143496/403257/26539/390261/26338/79346/390151/219431/130075/219858/390054/390162/79345/390883/219982/391211/79310/390059/391191/256892/284433/134083/79501/390064/4992/390649/119765/390058/341416/390067/338674/119774/219956/390053/282763/256148/79541/653166/441608/390437/79339/341152/26188/135946/79289/150681/29989/391196/390144/81282/390195/283365/122740/26476/390431/119692/127066/254783/39…
BP	GO:0006399	tRNA metabolic process	165	-0.51931	-1.64924	0.000395897	0.0235299	0.0225913	14744	tags=79%, list=40%, signal=47%	118672/54859/10785/5464/25917/55006/23016/55157/116461/51531/283742/10667/131965/79074/10556/55699/4234/79979/51637/22929/51605/51493/124454/54920/55152/123263/57604/80746/60487/112970/83480/79587/55250/10775/84881/9097/144233/11340/23587/64172/9521/6894/81605/23438/55798/11157/283459/54522/2193/8270/51654/79828/55039/11062/9836/54482/7965/60528/8846/9255/348180/8518/6741/79731/56931/80745/57176/…
CC	GO:0044391	ribosomal subunit	190	-0.525946	-1.6811	7.13935e-05	0.00621049	0.00596277	13914	tags=81%, list=38%, signal=50%	65080/51650/10240/387338/6208/23107/51318/6154/740/6166/84545/51021/6175/6206/4736/64981/78988/3921/6146/9349/140032/90441/29074/92259/6147/91574/6207/6229/10399/6125/7311/7818/6176/9045/6203/29088/9801/220717/64963/29093/55173/4706/51081/11222/6135/60488/6155/28957/116541/6224/6139/6233/64976/28973/6129/6133/28998/6165/51023/6210/26589/6218/51258/6202/51373/54534/115416/56945/51073/6142/6171/649…
MF	GO:0004984	olfactory receptor activity	419	-0.527401	-1.81834	6.46781e-10	1.38494e-07	1.3297e-07	3870	tags=36%, list=11%, signal=32%	26494/143496/403257/26539/390261/26338/79346/390151/219431/130075/219858/390054/390162/79345/390883/219982/391211/79310/390059/391191/256892/284433/134083/79501/390064/4992/390649/119765/390058/341416/390067/338674/119774/219956/390053/282763/256148/79541/653166/441608/390437/79339/341152/26188/135946/79289/150681/391196/390144/81282/390195/283365/122740/26476/390431/119692/127066/254783/391121/2…
BP	GO:0050911	detection of chemical stimulus involved in sensory perception of smell	419	-0.527401	-1.81834	6.46781e-10	1.38494e-07	1.3297e-07	3870	tags=36%, list=11%, signal=32%	26494/143496/403257/26539/390261/26338/79346/390151/219431/130075/219858/390054/390162/79345/390883/219982/391211/79310/390059/391191/256892/284433/134083/79501/390064/4992/390649/119765/390058/341416/390067/338674/119774/219956/390053/282763/256148/79541/653166/441608/390437/79339/341152/26188/135946/79289/150681/391196/390144/81282/390195/283365/122740/26476/390431/119692/127066/254783/391121/2…
BP	GO:0140053	mitochondrial gene expression	159	-0.554419	-1.76183	4.2465e-05	0.00394028	0.00378311	14885	tags=87%, list=41%, signal=52%	54148/55006/81554/55157/80298/64432/64968/219402/55699/65080/51650/51335/10240/387338/22868/23107/51318/7019/124454/740/79736/84545/92170/51021/64981/78988/51649/26164/29074/92259/84881/7818/60493/6472/29088/9801/64963/29093/283459/7978/55173/51081/11222/51654/10128/84273/6832/4528/60488/28957/60528/116541/8846/118487/84340/64976/55245/28958/55005/28973/158234/28998/51023/10352/26589/51258/5442/5…
CC	GO:0015934	large ribosomal subunit	121	-0.555009	-1.67203	0.000967867	0.0459242	0.0440924	14050	tags=84%, list=39%, signal=52%	51121/65080/387338/51318/6154/740/6166/84545/6175/4736/64981/78988/6146/9349/90441/29074/6147/91574/6125/7311/6176/9045/29088/9801/220717/29093/4706/11222/6135/6155/116541/6139/64976/6129/6133/28998/6165/26589/51258/54534/115416/51073/6142/6171/23521/55168/6124/645683/6156/6128/63875/57129/122704/6157/6170/128308/6159/6181/55052/28977/10884/6152/51263/79590/65005/64983/10573/51642/6137/6130/6136/…
BP	GO:0032543	mitochondrial translation	133	-0.567364	-1.74022	0.000127452	0.0105381	0.0101178	14107	tags=85%, list=39%, signal=52%	219402/55699/65080/51650/51335/10240/387338/22868/23107/51318/124454/740/84545/92170/51021/64981/78988/51649/26164/29074/92259/84881/7818/6472/29088/9801/64963/29093/283459/55173/51081/11222/51654/10128/84273/4528/60488/28957/116541/8846/118487/84340/64976/55245/28958/55005/28973/28998/51023/10352/26589/51258/51373/54534/115416/56945/51073/64960/55168/64969/7284/26284/63875/57129/122704/64965/128…
BP	GO:0006415	translational termination	104	-0.571587	-1.67809	0.000533115	0.0298903	0.028698	14496	tags=88%, list=40%, signal=53%	327/64432/5976/64968/65080/51650/10240/2935/23107/51318/740/84545/51021/64981/78988/51649/29074/92259/91574/2733/7818/29088/9801/64963/29093/55173/51081/11222/60488/28957/116541/118487/6059/84340/64976/28973/28998/51023/26589/51258/51373/54534/56945/51073/64960/55168/64969/51504/26284/143244/63875/57129/122704/64965/128308/92399/55052/28977/65094/10884/51263/79590/65005/64983/10573/51642/54460/64…
BP	GO:0070125	mitochondrial translational elongation	88	-0.582674	-1.68294	0.00102126	0.0481838	0.0462618	13914	tags=89%, list=38%, signal=55%	65080/51650/10240/23107/51318/740/84545/51021/64981/78988/51649/29074/92259/7818/29088/9801/64963/29093/55173/51081/11222/60488/28957/116541/118487/64976/28973/28998/51023/26589/51258/51373/54534/56945/51073/64960/55168/64969/7284/26284/63875/57129/122704/64965/128308/55052/28977/10884/51263/79590/65005/64983/10573/51642/54460/64951/3396/64978/55037/51264/51069/64949/51253/90480/116540/6150/21992…
CC	GO:0000313	organellar ribosome	87	-0.587524	-1.68877	0.000664804	0.0353616	0.0339511	13914	tags=90%, list=38%, signal=56%	65080/51650/10240/387338/23107/51318/740/84545/92170/51021/64981/78988/26164/29074/92259/91574/7818/29088/9801/64963/29093/55173/4706/51081/11222/60488/28957/116541/118487/64976/28973/28998/51023/26589/51258/51373/54534/115416/56945/51073/64960/55168/64969/63875/57129/122704/64965/128308/55052/28977/10884/51263/79590/65005/64983/10573/51642/54460/64951/3396/64978/51264/51069/64949/4701/51253/1165…
CC	GO:0005761	mitochondrial ribosome	87	-0.587524	-1.68877	0.000664804	0.0353616	0.0339511	13914	tags=90%, list=38%, signal=56%	65080/51650/10240/387338/23107/51318/740/84545/92170/51021/64981/78988/26164/29074/92259/91574/7818/29088/9801/64963/29093/55173/4706/51081/11222/60488/28957/116541/118487/64976/28973/28998/51023/26589/51258/51373/54534/115416/56945/51073/64960/55168/64969/63875/57129/122704/64965/128308/55052/28977/10884/51263/79590/65005/64983/10573/51642/54460/64951/3396/64978/51264/51069/64949/4701/51253/1165…
